# Supplementary material for: New Observations of the Effects of the Cytoplasm of Aegilops kotschyi Boiss. in Bread Wheat Triticum aestivum L
Source: Genes (Basel). 2024 Jun 28;15(7):855. doi: 10.3390/genes15070855 (PMC11275946; doi:10.3390/genes15070855)
Supplement: Supplementary file 1 [file genes-15-00855-s001.zip › Supplementary Tables.xlsx]

## Sheet: 1
Supplementary Table 1. Genes present in the genomic interval on the chromosome 2DL.
chr	genome version		START	STOP				v2.1 gene identifier/marker name	IWGSC functional annotation
Chr2D			580305266					M3020796
Chr2D	IWGSC_v2.1	gene	580309425	580313014	54	-	.	TraesCS2D03G1059600		ID=TraesCS2D03G1059600;previous_id=TraesCS2D02G474000;primconf=HC;Name=TraesCS2D03G1059600;cds=CDS_OK;mapping=fullPerfectMatch
Chr2D	IWGSC_v2.1	gene	580316035	580321821	42	-	.	TraesCS2D03G1059900	tr|N1QP54|N1QP54_AEGTA	ID=TraesCS2D03G1059900;previous_id=TraesCS2D02G474100;primconf=HC;Name=TraesCS2D03G1059900;cds=CDS_OK;mapping=fullPerfectMatch
Chr2D	IWGSC_v2.1	gene	580429304	580432153	33	-	.	TraesCS2D03G1060500		ID=TraesCS2D03G1060500;previous_id=TraesCS2D02G475200;primconf=HC;Name=TraesCS2D03G1060500;cds=CDS_OK;mapping=fullPerfectMatch
Chr2D	IWGSC_v2.1	gene	580507209	580509176	49	+	.	TraesCS2D03G1060900	UDP-glucoronosyl and UDP-glucosyl transferase	ID=TraesCS2D03G1060900;previous_id=TraesCS2D02G475100;primconf=HC;Name=TraesCS2D03G1060900;cds=CDS_OK;mapping=fullPerfectMatch
Chr2D	IWGSC_v2.1	gene	580512617	580515336	57	+	.	TraesCS2D03G1061000		ID=TraesCS2D03G1061000;previous_id=TraesCS2D02G475000;primconf=HC;Name=TraesCS2D03G1061000;cds=CDS_OK;mapping=fullPerfectMatch
Chr2D	IWGSC_v2.1	gene	580517087	580519701	54	-	.	TraesCS2D03G1061100	APO domain	ID=TraesCS2D03G1061100;previous_id=TraesCS2D02G474900;primconf=HC;Name=TraesCS2D03G1061100;cds=CDS_OK;mapping=fullPerfectMatch
Chr2D	IWGSC_v2.1	gene	580534950	580537744	43	+	.	TraesCS2D03G1061200		ID=TraesCS2D03G1061200;previous_id=TraesCS2D02G474800;primconf=HC;Name=TraesCS2D03G1061200;cds=CDS_OK;mapping=fullPerfectMatch
Chr2D	IWGSC_v2.1	gene	580567011	580567835	.	+	.	TraesCS2D03G1061400	Ubiquitin conserved site	ID=TraesCS2D03G1061400;Name=TraesCS2D03G1061400;cds=CDS_CHANGED;mapping=GMAP_ON_TARGET;previous_id=TraesCS2D02G474700
Chr2D	IWGSC_v2.1	gene	580568558	580569422	47	-	.	TraesCS2D03G1061500	Ribosome-inactivating protein	ID=TraesCS2D03G1061500;previous_id=TraesCS2D02G474600;primconf=HC;Name=TraesCS2D03G1061500;cds=CDS_OK;mapping=fullPerfectMatch
Chr2D	IWGSC_v2.1	gene	580578050	580580757	53	-	.	TraesCS2D03G1061600		ID=TraesCS2D03G1061600;previous_id=TraesCS2D02G474500;primconf=HC;Name=TraesCS2D03G1061600;cds=CDS_OK;mapping=fullPerfectMatch
Chr2D	IWGSC_v2.1	gene	580648302	580648495	.	+	.	TraesCS2D03G1061700	photosystem II reaction center	ID=TraesCS2D03G1061700;Name=TraesCS2D03G1061700;cds=CDS_OK;mapping=GMAP_ON_TARGET;previous_id=TraesCS2D02G474400
Chr2D	IWGSC_v2.1	gene	580671561	580672220	.	+	.	TraesCS2D03G1062000	protein phosphorylation	ID=TraesCS2D03G1062000;Name=TraesCS2D03G1062000;cds=CDS_CHANGED;mapping=GMAP_ON_TARGET;previous_id=TraesCS2D02G474300
Chr2D	IWGSC_v2.1	gene	580673268	580676267	53	-	.	TraesCS2D03G1062100		ID=TraesCS2D03G1062100;previous_id=TraesCS2D02G474200;primconf=HC;Name=TraesCS2D03G1062100;cds=CDS_OK;mapping=fullPerfectMatch
Chr2D	IWGSC_v2.1	gene	580764736	580773234	38	+	.	TraesCS2D03G1062300	tr|B9SZK5|B9SZK5_RICCO	ID=TraesCS2D03G1062300;previous_id=TraesCS2D02G475300;primconf=HC;Name=TraesCS2D03G1062300;cds=CDS_OK;mapping=fullPerfectMatch
Chr2D	IWGSC_v2.1	gene	580774752	580777453	43	-	.	TraesCS2D03G1062700		ID=TraesCS2D03G1062700;previous_id=TraesCS2D02G475400;primconf=HC;Name=TraesCS2D03G1062700;cds=CDS_OK;mapping=fullPerfectMatch
Chr2D	IWGSC_v2.1	gene	580801147	580804230	52	-	.	TraesCS2D03G1063000		ID=TraesCS2D03G1063000;previous_id=TraesCS2D02G475500;primconf=HC;Name=TraesCS2D03G1063000;cds=CDS_OK;mapping=fullPerfectMatch
Chr2D	IWGSC_v2.1	gene	580976650	580979041	61	+	.	TraesCS2D03G1063400	Armadillo-like helical	ID=TraesCS2D03G1063400;previous_id=TraesCS2D02G475600;primconf=HC;Name=TraesCS2D03G1063400;cds=CDS_OK;mapping=fullPerfectMatch
Chr2D	IWGSC_v2.1	gene	581286076	581294189	.	+	.	TraesCS2D03G1063800		ID=TraesCS2D03G1063800;Name=TraesCS2D03G1063800;cds=CDS_OK;mapping=GMAP_ON_TARGET;previous_id=TraesCS2D02G475700
Chr2D	IWGSC_v2.1	gene	581306075	581307742	51	-	.	TraesCS2D03G1064000	cellular amino acid metabolic process	ID=TraesCS2D03G1064000;previous_id=TraesCS2D02G475800;primconf=HC;Name=TraesCS2D03G1064000;cds=CDS_OK;mapping=fullPerfectMatch
Chr2D	IWGSC_v2.1	gene	581599771	581600271	47	-	.	TraesCS2D03G1064300	Ring finger domain	ID=TraesCS2D03G1064300;previous_id=TraesCS2D02G475900;primconf=HC;Name=TraesCS2D03G1064300;cds=CDS_OK;mapping=fullPerfectMatch
Chr2D	IWGSC_v2.1	gene	581617069	581621193	62	+	.	TraesCS2D03G1064400	AAA+ ATPase domain	ID=TraesCS2D03G1064400;previous_id=TraesCS2D02G476000;primconf=HC;Name=TraesCS2D03G1064400;cds=CDS_OK;mapping=fullPerfectMatch
Chr2D	IWGSC_v2.1	gene	581711865	581713919	57	+	.	TraesCS2D03G1064600	Pentatricopeptide repeat-containing protein	ID=TraesCS2D03G1064600;curating_team=IWGSC_steinn;Name=TraesCS2D03G1064600;manually_curated=yes;primconf=HC;derived_from=TraesCS2D01G476100,PPRFinder_513;cds=CDS_OK;mapping=fullPerfectMatch;previous_id=TraesCS2D02G476100
Chr2D	IWGSC_v2.1	gene	581714119	581717463	51	+	.	TraesCS2D03G1064700	Peroxidase	ID=TraesCS2D03G1064700;previous_id=TraesCS2D02G476200;primconf=HC;Name=TraesCS2D03G1064700;cds=CDS_OK;mapping=fullPerfectMatch
Chr2D	IWGSC_v2.1	gene	581718453	581719097	47	+	.	TraesCS2D03G1064800		ID=TraesCS2D03G1064800;previous_id=TraesCS2D02G476300;primconf=HC;Name=TraesCS2D03G1064800;cds=CDS_OK;mapping=fullPerfectMatch
Chr2D	IWGSC_v2.1	gene	581902539	581903307	52	+	.	TraesCS2D03G1065300	defense response	ID=TraesCS2D03G1065300;previous_id=TraesCS2D02G476400;primconf=HC;Name=TraesCS2D03G1065300;cds=CDS_OK;mapping=fullPerfectMatch
Chr2D	IWGSC_v2.1	gene	581949510	581952512	52	-	.	TraesCS2D03G1065600	tr|A0A199VUQ7|A0A199VUQ7_ANACO	ID=TraesCS2D03G1065600;previous_id=TraesCS2D02G476600;primconf=HC;Name=TraesCS2D03G1065600;cds=CDS_OK;mapping=fullPerfectMatch
Chr2D	IWGSC_v2.1	gene	581976320	581977912	45	+	.	TraesCS2D03G1065700	Pentatricopeptide repeat-containing protein	ID=TraesCS2D03G1065700;curating_team=IWGSC_steinn;Name=TraesCS2D03G1065700;manually_curated=yes;primconf=HC;derived_from=TraesCS2D01G476700,PPRFinder_514;cds=CDS_OK;mapping=fullPerfectMatch;previous_id=TraesCS2D02G476700
Chr2D	IWGSC_v2.1	gene	582073246	582073723	38	-	.	TraesCS2D03G1065900	lipid binding	ID=TraesCS2D03G1065900;previous_id=TraesCS2D02G476800;primconf=HC;Name=TraesCS2D03G1065900;cds=CDS_OK;mapping=fullPerfectMatch
Chr2D	IWGSC_v2.1	gene	582078110	582078634	.	-	.	TraesCS2D03G1066000	Non-specific lipid-transfer protein	ID=TraesCS2D03G1066000;curating_team=IWGSC_appelsr;Name=TraesCS2D03G1066000;manually_curated=yes;Note=TRIAE_CS42_2DL_TGACv1_157925_AA0502000%2Cnon-specific lipid transfer protein;derived_from=TraesCS2D01G476900,chr2D.gene21;cds=CDS_OK;mapping=fullPerfectMatch;previous_id=TraesCS2D02G476900
Chr2D	IWGSC_v2.1	gene	582202623	582208490	.	-	.	TraesCS2D03G1067000	Aldehyde dehydrogenase N-terminal domain	ID=TraesCS2D03G1067000;Name=TraesCS2D03G1067000;cds=CDS_OK;mapping=GMAP_ON_TARGET;previous_id=TraesCS2D02G477100
Chr2D	IWGSC_v2.1	gene	582212675	582217125	58	-	.	TraesCS2D03G1067100	histone-lysine N-methyltransferase activity	ID=TraesCS2D03G1067100;previous_id=TraesCS2D02G477200;primconf=HC;Name=TraesCS2D03G1067100;cds=CDS_OK;mapping=fullMatchWithMissmatches
Chr2D	IWGSC_v2.1	gene	582338629	582339144	.	+	.	TraesCS2D03G1067300		ID=TraesCS2D03G1067300;curating_team=IWGSC_steinn;Name=TraesCS2D03G1067300;manually_curated=yes;Note=based on PPRFinder Pipeline;derived_from=PPRFinder_515;cds=CDS_OK;mapping=fullPerfectMatch;previous_id=TraesCS2D02G477278
Chr2D	IWGSC_v2.1	gene	582339408	582340261	28	+	.	TraesCS2D03G1067400		ID=TraesCS2D03G1067400;curating_team=IWGSC_steinn;Name=TraesCS2D03G1067400;manually_curated=yes;primconf=LC;derived_from=PPRFinder_516;cds=CDS_OK;mapping=fullPerfectMatch;previous_id=TraesCS2D02G477283
Chr2D	IWGSC_v2.1	gene	582396000	582400470	59	+	.	TraesCS2D03G1067500	Isoprenoid synthase domain	ID=TraesCS2D03G1067500;previous_id=TraesCS2D02G477300;primconf=HC;Name=TraesCS2D03G1067500;cds=CDS_OK;mapping=fullPerfectMatch
Chr2D	IWGSC_v2.1	gene	582404296	582411322	62	-	.	TraesCS2D03G1067700		ID=TraesCS2D03G1067700;previous_id=TraesCS2D02G477500;primconf=HC;Name=TraesCS2D03G1067700;cds=CDS_OK;mapping=fullPerfectMatch
Chr2D	IWGSC_v2.1	gene	582520483	582521057	60	-	.	TraesCS2D03G1067800	Cysteine proteinase inhibitor	ID=TraesCS2D03G1067800;previous_id=TraesCS2D02G477600;primconf=HC;Name=TraesCS2D03G1067800;cds=CDS_OK;mapping=fullPerfectMatch
Chr2D	IWGSC_v2.1	gene	582525075	582525656	41	+	.	TraesCS2D03G1067900		ID=TraesCS2D03G1067900;previous_id=TraesCS2D02G477700;primconf=HC;Name=TraesCS2D03G1067900;cds=CDS_OK;mapping=fullPerfectMatch
Chr2D	IWGSC_v2.1	gene	582526987	582531513	63	-	.	TraesCS2D03G1068000	Glycoside hydrolase family 3 C-terminal domain	ID=TraesCS2D03G1068000;previous_id=TraesCS2D02G477800;primconf=HC;Name=TraesCS2D03G1068000;cds=CDS_OK;mapping=fullPerfectMatch
Chr2D	IWGSC_v2.1	gene	582543699	582546812	59	+	.	TraesCS2D03G1068100		ID=TraesCS2D03G1068100;previous_id=TraesCS2D02G477900;primconf=HC;Name=TraesCS2D03G1068100;cds=CDS_OK;mapping=fullPerfectMatch
Chr2D	IWGSC_v2.1	gene	582579804	582581261	60	+	.	TraesCS2D03G1068300	UDP-glucuronosyl/UDP-glucosyltransferase	ID=TraesCS2D03G1068300;previous_id=TraesCS2D02G478000;primconf=HC;Name=TraesCS2D03G1068300;cds=CDS_OK;mapping=fullPerfectMatch
Chr2D	IWGSC_v2.1	gene	582592250	582598106	43	-	.	TraesCS2D03G1068500	SET domain	ID=TraesCS2D03G1068500;previous_id=TraesCS2D02G478100;primconf=HC;Name=TraesCS2D03G1068500;cds=CDS_OK;mapping=fullPerfectMatch
Chr2D	IWGSC_v2.1	gene	582748735	582750424	60	+	.	TraesCS2D03G1068600	UDP-glucoronosyl and UDP-glucosyl transferase	ID=TraesCS2D03G1068600;previous_id=TraesCS2D02G478200;primconf=HC;Name=TraesCS2D03G1068600;cds=CDS_OK;mapping=fullPerfectMatch
Chr2D	IWGSC_v2.1	gene	582765253	582769459	51	-	.	TraesCS2D03G1068700	Phosphatidylinositol-4-phosphate 5-kinase, plant	ID=TraesCS2D03G1068700;previous_id=TraesCS2D02G478300;primconf=HC;Name=TraesCS2D03G1068700;cds=CDS_OK;mapping=fullPerfectMatch
Chr2D	IWGSC_v2.1	gene	582830335	582832068	42	+	.	TraesCS2D03G1068900	tr|B9HE32|B9HE32_POPTR	ID=TraesCS2D03G1068900;previous_id=TraesCS2D02G478400;primconf=HC;Name=TraesCS2D03G1068900;cds=CDS_OK;mapping=fullPerfectMatch
Chr2D	IWGSC_v2.1	gene	582909073	582913701	56	+	.	TraesCS2D03G1069100		ID=TraesCS2D03G1069100;previous_id=TraesCS2D02G478500;primconf=HC;Name=TraesCS2D03G1069100;cds=CDS_OK;mapping=fullPerfectMatch
Chr2D	IWGSC_v2.1	gene	582972173	582972880	52	-	.	TraesCS2D03G1069400		ID=TraesCS2D03G1069400;previous_id=TraesCS2D02G478600;primconf=HC;Name=TraesCS2D03G1069400;cds=CDS_OK;mapping=fullPerfectMatch
Chr2D	IWGSC_v2.1	gene	582974255	582979193	63	-	.	TraesCS2D03G1069500	protein binding	ID=TraesCS2D03G1069500;previous_id=TraesCS2D02G478700;primconf=HC;Name=TraesCS2D03G1069500;cds=CDS_OK;mapping=fullPerfectMatch
Chr2D	IWGSC_v2.1	gene	583004078	583005800	33	-	.	TraesCS2D03G1069700		ID=TraesCS2D03G1069700;previous_id=TraesCS2D02G478800;primconf=HC;Name=TraesCS2D03G1069700;cds=CDS_OK;mapping=fullPerfectMatch
Chr2D	IWGSC_v2.1	gene	583012380	583012910	41	-	.	TraesCS2D03G1069900	enzyme inhibitor activity	ID=TraesCS2D03G1069900;previous_id=TraesCS2D02G478900;primconf=HC;Name=TraesCS2D03G1069900;cds=CDS_OK;mapping=fullPerfectMatch
Chr2D	IWGSC_v2.1	gene	583013579	583016647	52	-	.	TraesCS2D03G1070000		ID=TraesCS2D03G1070000;previous_id=TraesCS2D02G479000;primconf=HC;Name=TraesCS2D03G1070000;cds=CDS_OK;mapping=fullPerfectMatch
Chr2D	IWGSC_v2.1	gene	583019499	583026317	59	-	.	TraesCS2D03G1070100	AT1G50410.3	ID=TraesCS2D03G1070100;previous_id=TraesCS2D02G479100;primconf=HC;Name=TraesCS2D03G1070100;cds=CDS_OK;mapping=fullPerfectMatch
Chr2D	IWGSC_v2.1	gene	583139702	583140652	52	-	.	TraesCS2D03G1070300		ID=TraesCS2D03G1070300;previous_id=TraesCS2D02G479200;primconf=HC;Name=TraesCS2D03G1070300;cds=CDS_OK;mapping=fullPerfectMatch
Chr2D	IWGSC_v2.1	gene	583196227	583197751	58	+	.	TraesCS2D03G1070400	Ribonuclease 3-like protein 3	ID=TraesCS2D03G1070400;previous_id=TraesCS2D02G479300;primconf=HC;Name=TraesCS2D03G1070400;cds=CDS_OK;mapping=fullPerfectMatch
Chr2D	IWGSC_v2.1	gene	583198804	583203362	59	+	.	TraesCS2D03G1070500	NBS-LRR disease resistance protein, putative, expressed	ID=TraesCS2D03G1070500;previous_id=TraesCS2D02G479400;primconf=HC;Name=TraesCS2D03G1070500;cds=CDS_OK;mapping=fullPerfectMatch
Chr2D	IWGSC_v2.1	gene	583243109	583246887	62	+	.	TraesCS2D03G1070600	CutA1 divalent ion tolerance protein	ID=TraesCS2D03G1070600;previous_id=TraesCS2D02G479500;primconf=HC;Name=TraesCS2D03G1070600;cds=CDS_OK;mapping=fullPerfectMatch
Chr2D	IWGSC_v2.1	gene	583248088	583249666	53	-	.	TraesCS2D03G1070700	Thioredoxin domain	ID=TraesCS2D03G1070700;previous_id=TraesCS2D02G479600;primconf=HC;Name=TraesCS2D03G1070700;cds=CDS_OK;mapping=fullPerfectMatch
Chr2D	IWGSC_v2.1	gene	583251320	583265703	63	-	.	TraesCS2D03G1070800	Winged helix-turn-helix DNA-binding domain	ID=TraesCS2D03G1070800;previous_id=TraesCS2D02G479700;primconf=HC;Name=TraesCS2D03G1070800;cds=CDS_OK;mapping=fullPerfectMatch
Chr2D	IWGSC_v2.1	gene	583272816	583275111	31	-	.	TraesCS2D03G1070900		ID=TraesCS2D03G1070900;previous_id=TraesCS2D02G479800;primconf=HC;Name=TraesCS2D03G1070900;cds=CDS_OK;mapping=fullPerfectMatch
Chr2D	IWGSC_v2.1	gene	583393893	583399181	62	-	.	TraesCS2D03G1071100	Spindle pole body-associated protein Vik1/Cik1, microtubule binding domain	ID=TraesCS2D03G1071100;previous_id=TraesCS2D02G479900;primconf=HC;Name=TraesCS2D03G1071100;cds=CDS_OK;mapping=fullPerfectMatch
Chr2D	IWGSC_v2.1	gene	583787703	583789065	39	+	.	TraesCS2D03G1071800		ID=TraesCS2D03G1071800;previous_id=TraesCS2D02G480000;primconf=HC;Name=TraesCS2D03G1071800;cds=CDS_OK;mapping=fullPerfectMatch
Chr2D	IWGSC_v2.1	gene	583974214	583977093	34	+	.	TraesCS2D03G1072100	Armadillo-type fold	ID=TraesCS2D03G1072100;previous_id=TraesCS2D02G480100;primconf=HC;Name=TraesCS2D03G1072100;cds=CDS_OK;mapping=fullPerfectMatch
Chr2D	IWGSC_v2.1	gene	584524788	584527899	53	+	.	TraesCS2D03G1072300		ID=TraesCS2D03G1072300;previous_id=TraesCS2D02G480200;primconf=HC;Name=TraesCS2D03G1072300;cds=CDS_OK;mapping=fullPerfectMatch
Chr2D	IWGSC_v2.1	gene	585025052	585029332	41	-	.	TraesCS2D03G1072600		ID=TraesCS2D03G1072600;previous_id=TraesCS2D02G480300;primconf=HC;Name=TraesCS2D03G1072600;cds=CDS_OK;mapping=fullPerfectMatch
Chr2D	IWGSC_v2.1	gene	585485327	585486505	51	+	.	TraesCS2D03G1073100	double-stranded DNA binding	ID=TraesCS2D03G1073100;previous_id=TraesCS2D02G480400;primconf=HC;Name=TraesCS2D03G1073100;cds=CDS_OK;mapping=fullPerfectMatch
Chr2D	IWGSC_v2.1	gene	585490883	585491155	46	-	.	TraesCS2D03G1073300		ID=TraesCS2D03G1073300;previous_id=TraesCS2D02G480500;primconf=HC;Name=TraesCS2D03G1073300;cds=CDS_OK;mapping=fullPerfectMatch
Chr2D	IWGSC_v2.1	gene	585862268	585865937	51	+	.	TraesCS2D03G1074200		ID=TraesCS2D03G1074200;previous_id=TraesCS2D02G480600;primconf=HC;Name=TraesCS2D03G1074200;cds=CDS_OK;mapping=fullPerfectMatch
Chr2D	IWGSC_v2.1	gene	586222032	586225054	53	-	.	TraesCS2D03G1074500		ID=TraesCS2D03G1074500;previous_id=TraesCS2D02G480700;primconf=HC;Name=TraesCS2D03G1074500;cds=CDS_OK;mapping=fullPerfectMatch
Chr2D	IWGSC_v2.1	gene	587222417	587226745	49	+	.	TraesCS2D03G1074600	Importin-beta N-terminal domain	ID=TraesCS2D03G1074600;previous_id=TraesCS2D02G480800;primconf=HC;Name=TraesCS2D03G1074600;cds=CDS_OK;mapping=fullPerfectMatch
Chr2D	IWGSC_v2.1	gene	587237228	587239553	41	+	.	TraesCS2D03G1074700		ID=TraesCS2D03G1074700;previous_id=TraesCS2D02G480900;primconf=HC;Name=TraesCS2D03G1074700;cds=CDS_OK;mapping=fullPerfectMatch
Chr2D	IWGSC_v2.1	gene	587244588	587247345	57	-	.	TraesCS2D03G1074800	tr|B6SV54|B6SV54_MAIZE	ID=TraesCS2D03G1074800;previous_id=TraesCS2D02G481000;primconf=HC;Name=TraesCS2D03G1074800;cds=CDS_OK;mapping=fullPerfectMatch
Chr2D	IWGSC_v2.1	gene	587252662	587264211	44	+	.	TraesCS2D03G1074900		ID=TraesCS2D03G1074900;previous_id=TraesCS2D02G481100;primconf=HC;Name=TraesCS2D03G1074900;cds=CDS_OK;mapping=fullPerfectMatch
Chr2D	IWGSC_v2.1	gene	587401568	587434984	.	-	.	TraesCS2D03G1075800		ID=TraesCS2D03G1075800;Name=TraesCS2D03G1075800;cds=CDS_OK;mapping=GMAP_ON_TARGET;previous_id=TraesCS2D02G481200
Chr2D	IWGSC_v2.1	gene	587508403	587512211	51	+	.	TraesCS2D03G1075900	P-loop containing nucleoside triphosphate hydrolase	ID=TraesCS2D03G1075900;previous_id=TraesCS2D02G481300;primconf=HC;Name=TraesCS2D03G1075900;cds=CDS_OK;mapping=fullPerfectMatch
Chr2D	IWGSC_v2.1	gene	587513872	587514706	52	-	.	TraesCS2D03G1076000		ID=TraesCS2D03G1076000;previous_id=TraesCS2D02G481400;primconf=HC;Name=TraesCS2D03G1076000;cds=CDS_OK;mapping=fullPerfectMatch
Chr2D	IWGSC_v2.1	gene	587517509	587519314	62	+	.	TraesCS2D03G1076100	NAD(P)-binding domain	ID=TraesCS2D03G1076100;previous_id=TraesCS2D02G481500;primconf=HC;Name=TraesCS2D03G1076100;cds=CDS_OK;mapping=fullPerfectMatch
Chr2D	IWGSC_v2.1	gene	587520468	587522207	51	+	.	TraesCS2D03G1076200	coenzyme binding	ID=TraesCS2D03G1076200;previous_id=TraesCS2D02G481600;primconf=HC;Name=TraesCS2D03G1076200;cds=CDS_OK;mapping=fullPerfectMatch
Chr2D	IWGSC_v2.1	gene	587526584	587528516	61	+	.	TraesCS2D03G1076300	coenzyme binding	ID=TraesCS2D03G1076300;previous_id=TraesCS2D02G481700;primconf=HC;Name=TraesCS2D03G1076300;cds=CDS_OK;mapping=fullPerfectMatch
Chr2D	IWGSC_v2.1	gene	587530017	587533197	57	+	.	TraesCS2D03G1076400	catalytic activity	ID=TraesCS2D03G1076400;previous_id=TraesCS2D02G481800;primconf=HC;Name=TraesCS2D03G1076400;cds=CDS_OK;mapping=fullPerfectMatch
Chr2D	IWGSC_v2.1	gene	587593449	587597520	47	+	.	TraesCS2D03G1076700	coenzyme binding	ID=TraesCS2D03G1076700;previous_id=TraesCS2D02G481900;primconf=HC;Name=TraesCS2D03G1076700;cds=CDS_OK;mapping=fullPerfectMatch
Chr2D	IWGSC_v2.1	gene	587640402	587642615	51	+	.	TraesCS2D03G1077100	Anthocyanidin reductase	ID=TraesCS2D03G1077100;previous_id=TraesCS2D02G482000;primconf=HC;Name=TraesCS2D03G1077100;cds=CDS_OK;mapping=fullPerfectMatch
Chr2D	IWGSC_v2.1	gene	587644530	587646806	62	+	.	TraesCS2D03G1077200	NAD dependent epimerase/dehydratase family	ID=TraesCS2D03G1077200;previous_id=TraesCS2D02G482100;primconf=HC;Name=TraesCS2D03G1077200;cds=CDS_OK;mapping=fullPerfectMatch
Chr2D	IWGSC_v2.1	gene	587650921	587653565	59	+	.	TraesCS2D03G1077300	NAD-dependent epimerase/dehydratase	ID=TraesCS2D03G1077300;previous_id=TraesCS2D02G482200;primconf=HC;Name=TraesCS2D03G1077300;cds=CDS_OK;mapping=fullPerfectMatch
Chr2D	IWGSC_v2.1	gene	587739091	587750458	.	+	.	TraesCS2D03G1077400		ID=TraesCS2D03G1077400;Name=TraesCS2D03G1077400;cds=CDS_OK;mapping=GMAP_ON_TARGET;previous_id=TraesCS2D02G482300
Chr2D	IWGSC_v2.1	gene	587762375	587763597	32	+	.	TraesCS2D03G1077500	NAD(P)-binding domain	ID=TraesCS2D03G1077500;previous_id=TraesCS2D02G482400;primconf=HC;Name=TraesCS2D03G1077500;cds=CDS_OK;mapping=fullPerfectMatch
Chr2D	IWGSC_v2.1	gene	587780448	587785580	37	-	.	TraesCS2D03G1077600	tr|A0A199VG66|A0A199VG66_ANACO	ID=TraesCS2D03G1077600;previous_id=TraesCS2D02G482500;primconf=HC;Name=TraesCS2D03G1077600;cds=CDS_OK;mapping=fullPerfectMatch
Chr2D	IWGSC_v2.1	gene	587845017	587846485	50	-	.	TraesCS2D03G1077700		ID=TraesCS2D03G1077700;previous_id=TraesCS2D02G482600;primconf=HC;Name=TraesCS2D03G1077700;cds=CDS_OK;mapping=fullPerfectMatch
Chr2D	IWGSC_v2.1	gene	587866820	587867635	51	-	.	TraesCS2D03G1078000		ID=TraesCS2D03G1078000;previous_id=TraesCS2D02G482700;primconf=HC;Name=TraesCS2D03G1078000;cds=CDS_OK;mapping=fullPerfectMatch
Chr2D	IWGSC_v2.1	gene	587869989	587873331	62	-	.	TraesCS2D03G1078100	DNA methylase, N-6 adenine-specific, conserved site	ID=TraesCS2D03G1078100;previous_id=TraesCS2D02G482800;primconf=HC;Name=TraesCS2D03G1078100;cds=CDS_OK;mapping=fullPerfectMatch
Chr2D	IWGSC_v2.1	gene	587876114	587876776	41	+	.	TraesCS2D03G1078200		ID=TraesCS2D03G1078200;previous_id=TraesCS2D02G482900;primconf=HC;Name=TraesCS2D03G1078200;cds=CDS_OK;mapping=fullPerfectMatch
Chr2D	IWGSC_v2.1	gene	587905404	587907275	60	+	.	TraesCS2D03G1078300	transferase activity, transferring hexosyl groups	ID=TraesCS2D03G1078300;previous_id=TraesCS2D02G483000;primconf=HC;Name=TraesCS2D03G1078300;cds=CDS_OK;mapping=fullPerfectMatch
Chr2D	IWGSC_v2.1	gene	588071213	588073088	61	+	.	TraesCS2D03G1078400	catalytic activity	ID=TraesCS2D03G1078400;previous_id=TraesCS2D02G483100;primconf=HC;Name=TraesCS2D03G1078400;cds=CDS_OK;mapping=fullPerfectMatch
Chr2D	IWGSC_v2.1	gene	588085980	588086856	40	+	.	TraesCS2D03G1078600		ID=TraesCS2D03G1078600;previous_id=TraesCS2D02G483200;primconf=HC;Name=TraesCS2D03G1078600;cds=CDS_OK;mapping=fullPerfectMatch
Chr2D	IWGSC_v2.1	gene	588109598	588115830	62	+	.	TraesCS2D03G1078700	transporter activity	ID=TraesCS2D03G1078700;previous_id=TraesCS2D02G483300;primconf=HC;Name=TraesCS2D03G1078700;cds=CDS_OK;mapping=fullPerfectMatch
Chr2D	IWGSC_v2.1	gene	588122050	588123685	46	+	.	TraesCS2D03G1078800	transmembrane transporter activity	ID=TraesCS2D03G1078800;previous_id=TraesCS2D02G483400;primconf=HC;Name=TraesCS2D03G1078800;cds=CDS_OK;mapping=fullPerfectMatch
Chr2D	IWGSC_v2.1	gene	588214534	588217048	51	+	.	TraesCS2D03G1079200	transporter activity	ID=TraesCS2D03G1079200;previous_id=TraesCS2D02G483500;primconf=HC;Name=TraesCS2D03G1079200;cds=CDS_OK;mapping=fullPerfectMatch
Chr2D	IWGSC_v2.1	gene	588349973	588352832	62	+	.	TraesCS2D03G1079400	Sugar transporter, conserved site	ID=TraesCS2D03G1079400;previous_id=TraesCS2D02G483600;primconf=HC;Name=TraesCS2D03G1079400;cds=CDS_OK;mapping=fullPerfectMatch
Chr2D	IWGSC_v2.1	gene	588374620	588382679	.	+	.	TraesCS2D03G1079500	tr|M8BEX3|M8BEX3_AEGTA	ID=TraesCS2D03G1079500;Name=TraesCS2D03G1079500;cds=CDS_OK;mapping=GMAP_ON_TARGET;previous_id=TraesCS2D02G483700
Chr2D	IWGSC_v2.1	gene	588387966	588394731	.	+	.	TraesCS2D03G1079600	Sugar transporter, conserved site	ID=TraesCS2D03G1079600;Name=TraesCS2D03G1079600;cds=CDS_OK;mapping=GMAP_ON_TARGET;previous_id=TraesCS2D02G483800
Chr2D	IWGSC_v2.1	gene	588397321	588397846	38	+	.	TraesCS2D03G1079800		ID=TraesCS2D03G1079800;previous_id=TraesCS2D02G483900;primconf=HC;Name=TraesCS2D03G1079800;cds=CDS_OK;mapping=fullPerfectMatch
Chr2D	IWGSC_v2.1	gene	588436245	588438106	58	+	.	TraesCS2D03G1080100	Glycoside hydrolase family 16	ID=TraesCS2D03G1080100;previous_id=TraesCS2D02G484000;primconf=HC;Name=TraesCS2D03G1080100;cds=CDS_OK;mapping=fullPerfectMatch
Chr2D	IWGSC_v2.1	gene	588477975	588481842	61	+	.	TraesCS2D03G1080400	transmembrane transport	ID=TraesCS2D03G1080400;previous_id=TraesCS2D02G484200;primconf=HC;Name=TraesCS2D03G1080400;cds=CDS_OK;mapping=fullPerfectMatch
Chr2D	IWGSC_v2.1	gene	588518621	588519427	35	+	.	TraesCS2D03G1080700	Oligopeptide transporter, OPT superfamily	ID=TraesCS2D03G1080700;previous_id=TraesCS2D02G484300;primconf=HC;Name=TraesCS2D03G1080700;cds=CDS_OK;mapping=fullPerfectMatch
Chr2D	IWGSC_v2.1	gene	588519205	588519396	41	-	.	TraesCS2D03G1080800		ID=TraesCS2D03G1080800;previous_id=TraesCS2D02G484400;primconf=HC;Name=TraesCS2D03G1080800;cds=CDS_OK;mapping=fullPerfectMatch
Chr2D	IWGSC_v2.1	gene	588521487	588522431	52	+	.	TraesCS2D03G1080900		ID=TraesCS2D03G1080900;previous_id=TraesCS2D02G484500;primconf=HC;Name=TraesCS2D03G1080900;cds=CDS_OK;mapping=fullPerfectMatch
Chr2D	IWGSC_v2.1	gene	588680526	588683787	60	+	.	TraesCS2D03G1081100		ID=TraesCS2D03G1081100;previous_id=TraesCS2D02G484600;primconf=HC;Name=TraesCS2D03G1081100;cds=CDS_OK;mapping=fullPerfectMatch
Chr2D	IWGSC_v2.1	gene	588686670	588691258	57	-	.	TraesCS2D03G1081300	PAN-like domain	ID=TraesCS2D03G1081300;previous_id=TraesCS2D02G484700;primconf=HC;Name=TraesCS2D03G1081300;cds=CDS_OK;mapping=fullPerfectMatch
Chr2D	IWGSC_v2.1	gene	588693590	588696681	54	-	.	TraesCS2D03G1081400	PAN-like domain	ID=TraesCS2D03G1081400;previous_id=TraesCS2D02G484800;primconf=HC;Name=TraesCS2D03G1081400;cds=CDS_OK;mapping=fullPerfectMatch
Chr2D	IWGSC_v2.1	gene	588732014	588733393	32	-	.	TraesCS2D03G1081800		ID=TraesCS2D03G1081800;previous_id=TraesCS2D02G484900;primconf=HC;Name=TraesCS2D03G1081800;cds=CDS_OK;mapping=fullPerfectMatch
Chr2D	IWGSC_v2.1	gene	588737132	588741413	44	-	.	TraesCS2D03G1081900	Protein tyrosine kinase	ID=TraesCS2D03G1081900;previous_id=TraesCS2D02G485000;primconf=HC;Name=TraesCS2D03G1081900;cds=CDS_OK;mapping=fullPerfectMatch
Chr2D	IWGSC_v2.1	gene	588860513	588861374	43	+	.	TraesCS2D03G1082100		ID=TraesCS2D03G1082100;previous_id=TraesCS2D02G485100;primconf=HC;Name=TraesCS2D03G1082100;cds=CDS_OK;mapping=fullPerfectMatch
Chr2D	IWGSC_v2.1	gene	588893056	588897093	57	-	.	TraesCS2D03G1082200	Serine/threonine-protein kinase	ID=TraesCS2D03G1082200;previous_id=TraesCS2D02G485200;primconf=HC;Name=TraesCS2D03G1082200;cds=CDS_OK;mapping=fullPerfectMatch
Chr2D	IWGSC_v2.1	gene	588913807	588917013	45	+	.	TraesCS2D03G1082300	Serine/threonine-protein kinase, active site	ID=TraesCS2D03G1082300;previous_id=TraesCS2D02G485300;primconf=HC;Name=TraesCS2D03G1082300;cds=CDS_OK;mapping=fullPerfectMatch
Chr2D	IWGSC_v2.1	gene	589150886	589154090	42	+	.	TraesCS2D03G1082900	Serine/threonine-protein kinase, active site	ID=TraesCS2D03G1082900;previous_id=TraesCS2D02G485400;primconf=HC;Name=TraesCS2D03G1082900;cds=CDS_OK;mapping=fullPerfectMatch
Chr2D	IWGSC_v2.1	gene	589278842	589287088	.	+	.	TraesCS2D03G1083100		ID=TraesCS2D03G1083100;Name=TraesCS2D03G1083100;cds=CDS_OK;mapping=GMAP_ON_TARGET;previous_id=TraesCS2D02G485500
Chr2D	IWGSC_v2.1	gene	589327293	589329255	34	+	.	TraesCS2D03G1083400		ID=TraesCS2D03G1083400;previous_id=TraesCS2D02G485600;primconf=HC;Name=TraesCS2D03G1083400;cds=CDS_OK;mapping=fullPerfectMatch
Chr2D	IWGSC_v2.1	gene	589352226	589355917	49	+	.	TraesCS2D03G1083500	PAN-like domain	ID=TraesCS2D03G1083500;previous_id=TraesCS2D02G485700;primconf=HC;Name=TraesCS2D03G1083500;cds=CDS_OK;mapping=fullPerfectMatch
Chr2D	IWGSC_v2.1	gene	589359863	589360526	41	+	.	TraesCS2D03G1083600	enzyme inhibitor activity	ID=TraesCS2D03G1083600;previous_id=TraesCS2D02G485800;primconf=HC;Name=TraesCS2D03G1083600;cds=CDS_OK;mapping=fullPerfectMatch
Chr2D	IWGSC_v2.1	gene	589366670	589367166	42	+	.	TraesCS2D03G1083700		ID=TraesCS2D03G1083700;previous_id=TraesCS2D02G485900;primconf=HC;Name=TraesCS2D03G1083700;cds=CDS_OK;mapping=fullPerfectMatch
Chr2D	IWGSC_v2.1	gene	589567500	589571399	46	+	.	TraesCS2D03G1084100	F-box family protein	ID=TraesCS2D03G1084100;previous_id=TraesCS2D02G486000;primconf=HC;Name=TraesCS2D03G1084100;cds=CDS_OK;mapping=fullPerfectMatch
Chr2D	IWGSC_v2.1	gene	589762542	589764780	39	+	.	TraesCS2D03G1084400		ID=TraesCS2D03G1084400;previous_id=TraesCS2D02G486100;primconf=HC;Name=TraesCS2D03G1084400;cds=CDS_OK;mapping=fullPerfectMatch
Chr2D	IWGSC_v2.1	gene	589770187	589778762	53	-	.	TraesCS2D03G1084600	S-locus glycoprotein domain	ID=TraesCS2D03G1084600;previous_id=TraesCS2D02G486200;primconf=HC;Name=TraesCS2D03G1084600;cds=CDS_OK;mapping=fullPerfectMatch
Chr2D	IWGSC_v2.1	gene	589782350	589787531	61	-	.	TraesCS2D03G1084700	tr|I1J298|I1J298_BRADI	ID=TraesCS2D03G1084700;previous_id=TraesCS2D02G486300;primconf=HC;Name=TraesCS2D03G1084700;cds=CDS_OK;mapping=fullPerfectMatch
Chr2D	IWGSC_v2.1	gene	589832446	589837794	59	-	.	TraesCS2D03G1085500	D-mannose binding lectin	ID=TraesCS2D03G1085500;previous_id=TraesCS2D02G486400;primconf=HC;Name=TraesCS2D03G1085500;cds=CDS_OK;mapping=fullPerfectMatch
Chr2D	IWGSC_v2.1	gene	589845870	589847018	41	+	.	TraesCS2D03G1085600	MATH/TRAF domain	ID=TraesCS2D03G1085600;previous_id=TraesCS2D02G486500;primconf=HC;Name=TraesCS2D03G1085600;cds=CDS_OK;mapping=fullPerfectMatch
Chr2D	IWGSC_v2.1	gene	589893396	589895118	47	+	.	TraesCS2D03G1085800	Zinc finger, TFIIB-type	ID=TraesCS2D03G1085800;previous_id=TraesCS2D02G486600;primconf=HC;Name=TraesCS2D03G1085800;cds=CDS_OK;mapping=fullPerfectMatch
Chr2D	IWGSC_v2.1	gene	589930071	589937468	.	-	.	TraesCS2D03G1086000	Protein kinase domain	ID=TraesCS2D03G1086000;Name=TraesCS2D03G1086000;cds=CDS_OK;mapping=GMAP_ON_TARGET;previous_id=TraesCS2D02G486700
Chr2D	IWGSC_v2.1	gene	589946886	589951513	51	-	.	TraesCS2D03G1086500	PAN-like domain	ID=TraesCS2D03G1086500;previous_id=TraesCS2D02G486800;primconf=HC;Name=TraesCS2D03G1086500;cds=CDS_OK;mapping=fullPerfectMatch
Chr2D	IWGSC_v2.1	gene	589985813	589986769	46	+	.	TraesCS2D03G1086600	Short-chain dehydrogenase/reductase SDR	ID=TraesCS2D03G1086600;previous_id=TraesCS2D02G486900;primconf=HC;Name=TraesCS2D03G1086600;cds=CDS_OK;mapping=fullPerfectMatch
Chr2D	IWGSC_v2.1	gene	590095903	590096602	50	-	.	TraesCS2D03G1087000		ID=TraesCS2D03G1087000;previous_id=TraesCS2D02G487000;primconf=HC;Name=TraesCS2D03G1087000;cds=CDS_OK;mapping=fullPerfectMatch
Chr2D	IWGSC_v2.1	gene	590100551	590100823	45	-	.	TraesCS2D03G1087100		ID=TraesCS2D03G1087100;previous_id=TraesCS2D02G487100;primconf=HC;Name=TraesCS2D03G1087100;cds=CDS_OK;mapping=fullPerfectMatch
Chr2D	IWGSC_v2.1	gene	590102759	590103403	51	-	.	TraesCS2D03G1087200		ID=TraesCS2D03G1087200;previous_id=TraesCS2D02G487200;primconf=HC;Name=TraesCS2D03G1087200;cds=CDS_OK;mapping=fullPerfectMatch
Chr2D	IWGSC_v2.1	gene	590145364	590147995	62	+	.	TraesCS2D03G1088100	Phospholipid/glycerol acyltransferase family protein	ID=TraesCS2D03G1088100;previous_id=TraesCS2D02G487300;primconf=HC;Name=TraesCS2D03G1088100;cds=CDS_OK;mapping=fullPerfectMatch
Chr2D	IWGSC_v2.1	gene	590147708	590151406	60	-	.	TraesCS2D03G1088200	2OG-Fe(II) oxygenase superfamily	ID=TraesCS2D03G1088200;previous_id=TraesCS2D02G487400;primconf=HC;Name=TraesCS2D03G1088200;cds=CDS_OK;mapping=fullPerfectMatch
Chr2D	IWGSC_v2.1	gene	590168288	590169736	60	-	.	TraesCS2D03G1088600	tr|C5X9B4|C5X9B4_SORBI	ID=TraesCS2D03G1088600;previous_id=TraesCS2D02G487500;primconf=HC;Name=TraesCS2D03G1088600;cds=CDS_OK;mapping=fullPerfectMatch
Chr2D	IWGSC_v2.1	gene	590168348	590169763	31	+	.	TraesCS2D03G1088700		ID=TraesCS2D03G1088700;previous_id=TraesCS2D02G487600;primconf=HC;Name=TraesCS2D03G1088700;cds=CDS_OK;mapping=fullPerfectMatch
Chr2D	IWGSC_v2.1	gene	590265358	590275540	.	+	.	TraesCS2D03G1089100	Kinesin motor domain	ID=TraesCS2D03G1089100;Name=TraesCS2D03G1089100;cds=CDS_OK;mapping=GMAP_ON_TARGET;previous_id=TraesCS2D02G487700
Chr2D	IWGSC_v2.1	gene	590349385	590352490	49	-	.	TraesCS2D03G1089900		ID=TraesCS2D03G1089900;previous_id=TraesCS2D02G487800;primconf=HC;Name=TraesCS2D03G1089900;cds=CDS_OK;mapping=fullPerfectMatch
Chr2D	IWGSC_v2.1	gene	590565230	590572155	40	+	.	TraesCS2D03G1090300	NB-ARC domain	ID=TraesCS2D03G1090300;previous_id=TraesCS2D02G487900;primconf=HC;Name=TraesCS2D03G1090300;cds=CDS_OK;mapping=fullMatchWithMissmatches
Chr2D	IWGSC_v2.1	gene	590627185	590628776	51	-	.	TraesCS2D03G1090400		ID=TraesCS2D03G1090400;previous_id=TraesCS2D02G488000;primconf=HC;Name=TraesCS2D03G1090400;cds=CDS_OK;mapping=fullPerfectMatch
Chr2D	IWGSC_v2.1	gene	590674579	590675067	47	+	.	TraesCS2D03G1090500		ID=TraesCS2D03G1090500;previous_id=TraesCS2D02G488100;primconf=HC;Name=TraesCS2D03G1090500;cds=CDS_OK;mapping=fullPerfectMatch
Chr2D	IWGSC_v2.1	gene	590675788	590679468	62	-	.	TraesCS2D03G1090600		ID=TraesCS2D03G1090600;previous_id=TraesCS2D02G488200;primconf=HC;Name=TraesCS2D03G1090600;cds=CDS_OK;mapping=fullPerfectMatch
Chr2D	IWGSC_v2.1	gene	590679715	590682654	62	-	.	TraesCS2D03G1090700	RNA binding	ID=TraesCS2D03G1090700;previous_id=TraesCS2D02G488300;primconf=HC;Name=TraesCS2D03G1090700;cds=CDS_OK;mapping=fullPerfectMatch
Chr2D	IWGSC_v2.1	gene	590717363	590718176	53	-	.	TraesCS2D03G1090800		ID=TraesCS2D03G1090800;previous_id=TraesCS2D02G488400;primconf=HC;Name=TraesCS2D03G1090800;cds=CDS_OK;mapping=fullPerfectMatch
Chr2D	IWGSC_v2.1	gene	591018146	591021297	51	+	.	TraesCS2D03G1091000	Myb-like DNA-binding domain	ID=TraesCS2D03G1091000;previous_id=TraesCS2D02G488500;primconf=HC;Name=TraesCS2D03G1091000;cds=CDS_OK;mapping=fullPerfectMatch
Chr2D	IWGSC_v2.1	gene	591099590	591103272	59	-	.	TraesCS2D03G1091200	tr|M7ZSP6|M7ZSP6_TRIUA	ID=TraesCS2D03G1091200;previous_id=TraesCS2D02G488600;primconf=HC;Name=TraesCS2D03G1091200;cds=CDS_OK;mapping=fullPerfectMatch
Chr2D	IWGSC_v2.1	gene	591111219	591114192	62	+	.	TraesCS2D03G1091300	Tubulin/FtsZ, 2-layer sandwich domain	ID=TraesCS2D03G1091300;previous_id=TraesCS2D02G488700;primconf=HC;Name=TraesCS2D03G1091300;cds=CDS_OK;mapping=fullPerfectMatch
Chr2D	IWGSC_v2.1	gene	591139596	591142808	38	+	.	TraesCS2D03G1091700	Mitochondrial transcription termination factor-like	ID=TraesCS2D03G1091700;previous_id=TraesCS2D02G488800;primconf=HC;Name=TraesCS2D03G1091700;cds=CDS_OK;mapping=fullPerfectMatch
Chr2D	IWGSC_v2.1	gene	591185244	591187534	49	-	.	TraesCS2D03G1092000	tr|A0A061G9T3|A0A061G9T3_THECC	ID=TraesCS2D03G1092000;previous_id=TraesCS2D02G488900;primconf=HC;Name=TraesCS2D03G1092000;cds=CDS_OK;mapping=fullPerfectMatch
Chr2D	IWGSC_v2.1	gene	591203309	591204186	.	+	.	TraesCS2D03G1092100		ID=TraesCS2D03G1092100;Name=TraesCS2D03G1092100;cds=CDS_OK;mapping=GMAP_ON_TARGET;previous_id=TraesCS2D02G489000
Chr2D	IWGSC_v2.1	gene	591208168	591210521	52	-	.	TraesCS2D03G1092200		ID=TraesCS2D03G1092200;previous_id=TraesCS2D02G489100;primconf=HC;Name=TraesCS2D03G1092200;cds=CDS_OK;mapping=fullPerfectMatch
Chr2D	IWGSC_v2.1	gene	591222447	591227008	54	+	.	TraesCS2D03G1092400	tr|M8CLX2|M8CLX2_AEGTA	ID=TraesCS2D03G1092400;previous_id=TraesCS2D02G489200;primconf=HC;Name=TraesCS2D03G1092400;cds=CDS_OK;mapping=fullPerfectMatch
Chr2D	IWGSC_v2.1	gene	591410922	591413396	48	+	.	TraesCS2D03G1092600	Glycoside hydrolase, family 32	ID=TraesCS2D03G1092600;previous_id=TraesCS2D02G489300;primconf=HC;Name=TraesCS2D03G1092600;cds=CDS_OK;mapping=fullPerfectMatch
Chr2D	IWGSC_v2.1	gene	591428721	591431029	51	+	.	TraesCS2D03G1092700	Concanavalin A-like lectin/glucanase domain	ID=TraesCS2D03G1092700;previous_id=TraesCS2D02G489400;primconf=HC;Name=TraesCS2D03G1092700;cds=CDS_OK;mapping=fullPerfectMatch
Chr2D	IWGSC_v2.1	gene	591474608	591476188	34	+	.	TraesCS2D03G1092900	F-box domain	ID=TraesCS2D03G1092900;previous_id=TraesCS2D02G489500;primconf=HC;Name=TraesCS2D03G1092900;cds=CDS_OK;mapping=fullPerfectMatch
Chr2D	IWGSC_v2.1	gene	591515227	591516780	50	-	.	TraesCS2D03G1093300		ID=TraesCS2D03G1093300;previous_id=TraesCS2D02G489600;primconf=HC;Name=TraesCS2D03G1093300;cds=CDS_OK;mapping=fullPerfectMatch
Chr2D	IWGSC_v2.1	gene	591651425	591652966	62	-	.	TraesCS2D03G1093400	regulation of transcription, DNA-templated	ID=TraesCS2D03G1093400;previous_id=TraesCS2D02G489700;primconf=HC;Name=TraesCS2D03G1093400;cds=CDS_OK;mapping=fullPerfectMatch
Chr2D	IWGSC_v2.1	gene	591711227	591712702	43	+	.	TraesCS2D03G1093600	FBD-associated F-box protein	ID=TraesCS2D03G1093600;previous_id=TraesCS2D02G489800;primconf=HC;Name=TraesCS2D03G1093600;cds=CDS_OK;mapping=fullPerfectMatch
Chr2D	IWGSC_v2.1	gene	591765628	591768591	62	+	.	TraesCS2D03G1093700	Adenosylhomocysteinase-like	ID=TraesCS2D03G1093700;previous_id=TraesCS2D02G489900;primconf=HC;Name=TraesCS2D03G1093700;cds=CDS_OK;mapping=fullPerfectMatch
Chr2D	IWGSC_v2.1	gene	591769365	591775344	.	-	.	TraesCS2D03G1093800	Serine carboxypeptidase, serine active site	ID=TraesCS2D03G1093800;Name=TraesCS2D03G1093800;cds=CDS_OK;mapping=GMAP_ON_TARGET;previous_id=TraesCS2D02G490000
Chr2D	IWGSC_v2.1	gene	591975269	591978804	38	+	.	TraesCS2D03G1094100	Leucine-rich repeat receptor-like protein kinase family protein	ID=TraesCS2D03G1094100;previous_id=TraesCS2D02G490100;primconf=HC;Name=TraesCS2D03G1094100;cds=CDS_OK;mapping=fullPerfectMatch
Chr2D	IWGSC_v2.1	gene	592163515	592165071	40	+	.	TraesCS2D03G1094600	protein binding	ID=TraesCS2D03G1094600;previous_id=TraesCS2D02G490200;primconf=HC;Name=TraesCS2D03G1094600;cds=CDS_OK;mapping=fullPerfectMatch
Chr2D	IWGSC_v2.1	gene	592211651	592214124	43	+	.	TraesCS2D03G1094800		ID=TraesCS2D03G1094800;previous_id=TraesCS2D02G490300;primconf=HC;Name=TraesCS2D03G1094800;cds=CDS_OK;mapping=fullPerfectMatch
Chr2D	IWGSC_v2.1	gene	592255986	592257678	51	+	.	TraesCS2D03G1095100	Transferase family	ID=TraesCS2D03G1095100;previous_id=TraesCS2D02G490400;primconf=HC;Name=TraesCS2D03G1095100;cds=CDS_OK;mapping=fullPerfectMatch
Chr2D	IWGSC_v2.1	gene	592289289	592292061	62	-	.	TraesCS2D03G1095200	Cytochrome P45, conserved site	ID=TraesCS2D03G1095200;previous_id=TraesCS2D02G490500;primconf=HC;Name=TraesCS2D03G1095200;cds=CDS_OK;mapping=fullPerfectMatch
Chr2D	IWGSC_v2.1	gene	592468669	592471066	60	+	.	TraesCS2D03G1095300	protein binding	ID=TraesCS2D03G1095300;previous_id=TraesCS2D02G490600;primconf=HC;Name=TraesCS2D03G1095300;cds=CDS_OK;mapping=fullPerfectMatch
Chr2D	IWGSC_v2.1	gene	592473511	592479585	60	+	.	TraesCS2D03G1095400	Zinc finger, double-stranded RNA binding	ID=TraesCS2D03G1095400;previous_id=TraesCS2D02G490700;primconf=HC;Name=TraesCS2D03G1095400;cds=CDS_OK;mapping=fullPerfectMatch
Chr2D	IWGSC_v2.1	gene	592475896	592477032	31	-	.	TraesCS2D03G1095500	Isopenicillin N synthase-like	ID=TraesCS2D03G1095500;previous_id=TraesCS2D02G490800;primconf=HC;Name=TraesCS2D03G1095500;cds=CDS_OK;mapping=fullPerfectMatch
Chr2D	IWGSC_v2.1	gene	592495660	592497270	60	+	.	TraesCS2D03G1095600	Transferase	ID=TraesCS2D03G1095600;previous_id=TraesCS2D02G490900;primconf=HC;Name=TraesCS2D03G1095600;cds=CDS_OK;mapping=fullPerfectMatch
Chr2D	IWGSC_v2.1	gene	592596663	592598508	63	+	.	TraesCS2D03G1095800	Cytochrome P45	ID=TraesCS2D03G1095800;previous_id=TraesCS2D02G491000;primconf=HC;Name=TraesCS2D03G1095800;cds=CDS_OK;mapping=fullPerfectMatch
Chr2D	IWGSC_v2.1	gene	592651629	592653260	61	-	.	TraesCS2D03G1096300	transferase activity, transferring acyl groups other than amino-acyl groups	ID=TraesCS2D03G1096300;previous_id=TraesCS2D02G491100;primconf=HC;Name=TraesCS2D03G1096300;cds=CDS_OK;mapping=fullPerfectMatch
Chr2D	IWGSC_v2.1	gene	592938521	592944920	60	+	.	TraesCS2D03G1096800	DNA-binding pseudobarrel domain	ID=TraesCS2D03G1096800;previous_id=TraesCS2D02G491200;primconf=HC;Name=TraesCS2D03G1096800;cds=CDS_OK;mapping=fullPerfectMatch
Chr2D	IWGSC_v2.1	gene	592945259	592948093	60	+	.	TraesCS2D03G1096900	Peptidyl-prolyl cis-trans isomerase	ID=TraesCS2D03G1096900;previous_id=TraesCS2D02G491300;primconf=HC;Name=TraesCS2D03G1096900;cds=CDS_OK;mapping=fullPerfectMatch
Chr2D	IWGSC_v2.1	gene	592998092	592998409	30	-	.	TraesCS2D03G1097400		ID=TraesCS2D03G1097400;previous_id=TraesCS2D02G491400;primconf=HC;Name=TraesCS2D03G1097400;cds=CDS_OK;mapping=fullPerfectMatch
Chr2D	IWGSC_v2.1	gene	593001597	593001968	30	-	.	TraesCS2D03G1097500		ID=TraesCS2D03G1097500;previous_id=TraesCS2D02G491500;primconf=HC;Name=TraesCS2D03G1097500;cds=CDS_OK;mapping=fullPerfectMatch
Chr2D	IWGSC_v2.1	gene	593028417	593032693	62	+	.	TraesCS2D03G1097600	sp|P93194|RPK1_IPONI	ID=TraesCS2D03G1097600;previous_id=TraesCS2D02G491600;primconf=HC;Name=TraesCS2D03G1097600;cds=CDS_OK;mapping=fullPerfectMatch
Chr2D	IWGSC_v2.1	gene	593032921	593037083	.	+	.	TraesCS2D03G1097700		ID=TraesCS2D03G1097700;Name=TraesCS2D03G1097700;cds=CDS_OK;mapping=GMAP_ON_TARGET;previous_id=TraesCS2D02G491700
Chr2D	IWGSC_v2.1	gene	593040209	593041129	36	+	.	TraesCS2D03G1097800		ID=TraesCS2D03G1097800;previous_id=TraesCS2D02G491800;primconf=HC;Name=TraesCS2D03G1097800;cds=CDS_OK;mapping=fullPerfectMatch
Chr2D	IWGSC_v2.1	gene	593046250	593047401	51	+	.	TraesCS2D03G1097900		ID=TraesCS2D03G1097900;previous_id=TraesCS2D02G491900;primconf=HC;Name=TraesCS2D03G1097900;cds=CDS_OK;mapping=fullPerfectMatch
Chr2D	IWGSC_v2.1	gene	593049953	593050645	31	+	.	TraesCS2D03G1098000		ID=TraesCS2D03G1098000;previous_id=TraesCS2D02G492000;primconf=HC;Name=TraesCS2D03G1098000;cds=CDS_OK;mapping=fullPerfectMatch
Chr2D	IWGSC_v2.1	gene	593051269	593057156	39	-	.	TraesCS2D03G1098100		ID=TraesCS2D03G1098100;previous_id=TraesCS2D02G492100;primconf=HC;Name=TraesCS2D03G1098100;cds=CDS_OK;mapping=fullPerfectMatch
Chr2D	IWGSC_v2.1	gene	593113761	593118316	52	-	.	TraesCS2D03G1098200		ID=TraesCS2D03G1098200;previous_id=TraesCS2D02G492200;primconf=HC;Name=TraesCS2D03G1098200;cds=CDS_OK;mapping=fullPerfectMatch
Chr2D	IWGSC_v2.1	gene	593118582	593121380	43	+	.	TraesCS2D03G1098300		ID=TraesCS2D03G1098300;previous_id=TraesCS2D02G492300;primconf=HC;Name=TraesCS2D03G1098300;cds=CDS_OK;mapping=fullPerfectMatch
Chr2D	IWGSC_v2.1	gene	593122311	593127764	61	+	.	TraesCS2D03G1098500		ID=TraesCS2D03G1098500;previous_id=TraesCS2D02G492400;primconf=HC;Name=TraesCS2D03G1098500;cds=CDS_OK;mapping=fullPerfectMatch
Chr2D	IWGSC_v2.1	gene	593198741	593202240	53	-	.	TraesCS2D03G1098900	F-box protein	ID=TraesCS2D03G1098900;previous_id=TraesCS2D02G492500;primconf=HC;Name=TraesCS2D03G1098900;cds=CDS_OK;mapping=fullPerfectMatch
Chr2D	IWGSC_v2.1	gene	593203394	593208797	58	-	.	TraesCS2D03G1099000	tr|A0A0K9Q0H1|A0A0K9Q0H1_ZOSMR	ID=TraesCS2D03G1099000;previous_id=TraesCS2D02G492600;primconf=HC;Name=TraesCS2D03G1099000;cds=CDS_OK;mapping=fullPerfectMatch
Chr2D	IWGSC_v2.1	gene	593295930	593302007	.	-	.	TraesCS2D03G1099100	Regulator of chromosome condensation, RCC1	ID=TraesCS2D03G1099100;Name=TraesCS2D03G1099100;cds=CDS_OK;mapping=GMAP_ON_TARGET;previous_id=TraesCS2D02G492700
Chr2D	IWGSC_v2.1	gene	593330208	593331395	52	+	.	TraesCS2D03G1099200		ID=TraesCS2D03G1099200;previous_id=TraesCS2D02G492800;primconf=HC;Name=TraesCS2D03G1099200;cds=CDS_OK;mapping=fullPerfectMatch
Chr2D	IWGSC_v2.1	gene	593331491	593336977	58	-	.	TraesCS2D03G1099300	Uncharacterized protein family UPF54	ID=TraesCS2D03G1099300;previous_id=TraesCS2D02G492900;primconf=HC;Name=TraesCS2D03G1099300;cds=CDS_OK;mapping=fullPerfectMatch
Chr2D	IWGSC_v2.1	gene	593369787	593379196	62	-	.	TraesCS2D03G1099700	vacuolar proton-transporting V-type ATPase, V domain	ID=TraesCS2D03G1099700;previous_id=TraesCS2D02G493000;primconf=HC;Name=TraesCS2D03G1099700;cds=CDS_OK;mapping=fullPerfectMatch
Chr2D	IWGSC_v2.1	gene	593634356	593638658	57	+	.	TraesCS2D03G1099800		ID=TraesCS2D03G1099800;previous_id=TraesCS2D02G493100;primconf=HC;Name=TraesCS2D03G1099800;cds=CDS_OK;mapping=fullPerfectMatch
Chr2D	IWGSC_v2.1	gene	593688368	593689657	34	-	.	TraesCS2D03G1100000		ID=TraesCS2D03G1100000;previous_id=TraesCS2D02G493200;primconf=HC;Name=TraesCS2D03G1100000;cds=CDS_OK;mapping=fullPerfectMatch
Chr2D	IWGSC_v2.1	gene	593887475	593888018	32	-	.	TraesCS2D03G1100500		ID=TraesCS2D03G1100500;previous_id=TraesCS2D02G493300;primconf=HC;Name=TraesCS2D03G1100500;cds=CDS_OK;mapping=fullPerfectMatch
Chr2D	IWGSC_v2.1	gene	593888437	593890281	63	-	.	TraesCS2D03G1100600	non-haem dioxygenase in morphine synthesis N-terminal	ID=TraesCS2D03G1100600;previous_id=TraesCS2D02G493400;primconf=HC;Name=TraesCS2D03G1100600;cds=CDS_OK;mapping=fullPerfectMatch
Chr2D	IWGSC_v2.1	gene	593947030	593949401	62	-	.	TraesCS2D03G1100800	tr|N1QRC7|N1QRC7_AEGTA	ID=TraesCS2D03G1100800;previous_id=TraesCS2D02G493500;primconf=HC;Name=TraesCS2D03G1100800;cds=CDS_OK;mapping=fullPerfectMatch
Chr2D	IWGSC_v2.1	gene	593978382	593982088	62	+	.	TraesCS2D03G1101000	Serine hydroxymethyltransferase	ID=TraesCS2D03G1101000;previous_id=TraesCS2D02G493600;primconf=HC;Name=TraesCS2D03G1101000;cds=CDS_OK;mapping=fullPerfectMatch
Chr2D	IWGSC_v2.1	gene	593985819	593990382	62	+	.	TraesCS2D03G1101100	ATP binding	ID=TraesCS2D03G1101100;previous_id=TraesCS2D02G493700;primconf=HC;Name=TraesCS2D03G1101100;cds=CDS_OK;mapping=fullPerfectMatch
Chr2D	IWGSC_v2.1	gene	594135976	594137160	56	+	.	TraesCS2D03G1101600	response to auxin	ID=TraesCS2D03G1101600;previous_id=TraesCS2D02G493800;primconf=HC;Name=TraesCS2D03G1101600;cds=CDS_OK;mapping=fullPerfectMatch
Chr2D	IWGSC_v2.1	gene	594232778	594233224	41	+	.	TraesCS2D03G1101900	response to auxin	ID=TraesCS2D03G1101900;previous_id=TraesCS2D02G493900;primconf=HC;Name=TraesCS2D03G1101900;cds=CDS_OK;mapping=fullPerfectMatch
Chr2D	IWGSC_v2.1	gene	594257403	594258230	43	+	.	TraesCS2D03G1102100	SAUR-like auxin-responsive protein family	ID=TraesCS2D03G1102100;previous_id=TraesCS2D02G494000;primconf=HC;Name=TraesCS2D03G1102100;cds=CDS_OK;mapping=fullPerfectMatch
Chr2D	IWGSC_v2.1	gene	594277074	594277580	41	+	.	TraesCS2D03G1102200	tr|A0A061FKF0|A0A061FKF0_THECC	ID=TraesCS2D03G1102200;previous_id=TraesCS2D02G494100;primconf=HC;Name=TraesCS2D03G1102200;cds=CDS_OK;mapping=fullPerfectMatch
Chr2D	IWGSC_v2.1	gene	594345187	594346070	51	+	.	TraesCS2D03G1102300	SAUR-like auxin-responsive family protein	ID=TraesCS2D03G1102300;previous_id=TraesCS2D02G494200;primconf=HC;Name=TraesCS2D03G1102300;cds=CDS_OK;mapping=fullPerfectMatch
Chr2D	IWGSC_v2.1	gene	594394457	594394831	41	+	.	TraesCS2D03G1102400	Auxin responsive protein	ID=TraesCS2D03G1102400;previous_id=TraesCS2D02G494300;primconf=HC;Name=TraesCS2D03G1102400;cds=CDS_OK;mapping=fullPerfectMatch
Chr2D	IWGSC_v2.1	gene	594504757	594505131	36	+	.	TraesCS2D03G1102700	Small auxin-up RNA	ID=TraesCS2D03G1102700;previous_id=TraesCS2D02G494400;primconf=HC;Name=TraesCS2D03G1102700;cds=CDS_OK;mapping=fullPerfectMatch
Chr2D	IWGSC_v2.1	gene	594531359	594531766	39	+	.	TraesCS2D03G1102900	tr|A0A061FKF0|A0A061FKF0_THECC	ID=TraesCS2D03G1102900;previous_id=TraesCS2D02G494500;primconf=HC;Name=TraesCS2D03G1102900;cds=CDS_OK;mapping=fullPerfectMatch
Chr2D	IWGSC_v2.1	gene	594558514	594558912	51	+	.	TraesCS2D03G1103200	tr|A0A061FKF0|A0A061FKF0_THECC	ID=TraesCS2D03G1103200;previous_id=TraesCS2D02G494600;primconf=HC;Name=TraesCS2D03G1103200;cds=CDS_OK;mapping=fullPerfectMatch
Chr2D			594558878					M5411886

## Sheet: 2
Supplementary Table 2. Genes present in the genomic interval on the chromosome 1DS.
chr	genome version		START	STOP				v2.1 gene identifier/marker name	IWGSC functional annotation
Chr1D			20403319					M6035557
Chr1D	IWGSC_v2.1	gene	20408692	20409219	47	-	.	TraesCS1D03G0077900		ID=TraesCS1D03G0077900;previous_id=TraesCS1D02G038900;primconf=HC;Name=TraesCS1D03G0077900;cds=CDS_OK;mapping=fullPerfectMatch
Chr1D	IWGSC_v2.1	gene	20448248	20457537	45	-	.	TraesCS1D03G0078100		ID=TraesCS1D03G0078100;previous_id=TraesCS1D02G039000;primconf=HC;Name=TraesCS1D03G0078100;cds=CDS_OK;mapping=fullPerfectMatch
Chr1D	IWGSC_v2.1	gene	20506763	20509507	34	-	.	TraesCS1D03G0078500		ID=TraesCS1D03G0078500;previous_id=TraesCS1D02G039100;primconf=HC;Name=TraesCS1D03G0078500;cds=CDS_OK;mapping=fullPerfectMatch
Chr1D	IWGSC_v2.1	gene	20534447	20536081	61	-	.	TraesCS1D03G0078600	FAE1/Type III polyketide synthase-like protein	ID=TraesCS1D03G0078600;previous_id=TraesCS1D02G039200;primconf=HC;Name=TraesCS1D03G0078600;cds=CDS_OK;mapping=fullPerfectMatch
Chr1D	IWGSC_v2.1	gene	20540603	20542567	52	-	.	TraesCS1D03G0078800	Aromatic amino acid lyase	ID=TraesCS1D03G0078800;previous_id=TraesCS1D02G039300;primconf=HC;Name=TraesCS1D03G0078800;cds=CDS_OK;mapping=fullPerfectMatch
Chr1D	IWGSC_v2.1	gene	20552689	20561537	56	-	.	TraesCS1D03G0078900	Phenylalanine ammonia-lyase	ID=TraesCS1D03G0078900;previous_id=TraesCS1D02G039400;primconf=HC;Name=TraesCS1D03G0078900;cds=CDS_OK;mapping=fullPerfectMatch
Chr1D	IWGSC_v2.1	gene	20562959	20565612	60	+	.	TraesCS1D03G0079200	Aromatic amino acid lyase	ID=TraesCS1D03G0079200;previous_id=TraesCS1D02G039500;primconf=HC;Name=TraesCS1D03G0079200;cds=CDS_OK;mapping=fullPerfectMatch
Chr1D	IWGSC_v2.1	gene	20668547	20671028	60	-	.	TraesCS1D03G0080000		ID=TraesCS1D03G0080000;previous_id=TraesCS1D02G039600;primconf=HC;Name=TraesCS1D03G0080000;cds=CDS_OK;mapping=fullPerfectMatch
Chr1D	IWGSC_v2.1	gene	20677460	20677666	29	-	.	TraesCS1D03G0080200	Chalcone and stilbene synthases, N-terminal domain	ID=TraesCS1D03G0080200;previous_id=TraesCS1D02G039700;primconf=HC;Name=TraesCS1D03G0080200;cds=CDS_OK;mapping=fullPerfectMatch
Chr1D	IWGSC_v2.1	gene	20691570	20692412	56	+	.	TraesCS1D03G0080500	protein heterodimerization activity	ID=TraesCS1D03G0080500;previous_id=TraesCS1D02G039800;primconf=HC;Name=TraesCS1D03G0080500;cds=CDS_OK;mapping=fullPerfectMatch
Chr1D			20691938					M453954

## Sheet: 3
Supplementary Table 3. Genes present in the genomic interval on the chromosome 2AL.
chr	genome version		START	STOP				v2.1 gene identifier/marker name	IWGSC functional annotation
Chr1A			48493438					M4910982
Chr2A	IWGSC_v2.1	gene	48700659	48701554	50	+	.	TraesCS2A03G0184400		ID=TraesCS2A03G0184400;previous_id=TraesCS2A02G091500;primconf=HC;Name=TraesCS2A03G0184400;cds=CDS_OK;mapping=fullPerfectMatch
Chr2A	IWGSC_v2.1	gene	48703809	48709501	.	-	.	TraesCS2A03G0184500		ID=TraesCS2A03G0184500;Name=TraesCS2A03G0184500;cds=CDS_OK;mapping=GMAP_ON_TARGET;previous_id=TraesCS2A02G091600
Chr2A	IWGSC_v2.1	gene	48773055	48780404	.	-	.	TraesCS2A03G0185600		ID=TraesCS2A03G0185600;Name=TraesCS2A03G0185600;cds=CDS_OK;mapping=GMAP_ON_TARGET;previous_id=TraesCS2A02G091700
Chr2A	IWGSC_v2.1	gene	49536278	49536742	41	+	.	TraesCS2A03G0186300		ID=TraesCS2A03G0186300;previous_id=TraesCS2A02G091800;primconf=HC;Name=TraesCS2A03G0186300;cds=CDS_OK;mapping=fullPerfectMatch
Chr2A	IWGSC_v2.1	gene	49556472	49558507	39	-	.	TraesCS2A03G0186700	protein binding	ID=TraesCS2A03G0186700;previous_id=TraesCS2A02G091900;primconf=HC;Name=TraesCS2A03G0186700;cds=CDS_OK;mapping=fullPerfectMatch
Chr2A	IWGSC_v2.1	gene	49572725	49576387	50	+	.	TraesCS2A03G0186800	protein kinase activity	ID=TraesCS2A03G0186800;previous_id=TraesCS2A02G092000;primconf=HC;Name=TraesCS2A03G0186800;cds=CDS_OK;mapping=fullPerfectMatch
Chr2A	IWGSC_v2.1	gene	49808820	49809512	31	+	.	TraesCS2A03G0187100		ID=TraesCS2A03G0187100;previous_id=TraesCS2A02G092100;primconf=HC;Name=TraesCS2A03G0187100;cds=CDS_OK;mapping=fullPerfectMatch
Chr2A	IWGSC_v2.1	gene	49820654	49821641	51	-	.	TraesCS2A03G0187200		ID=TraesCS2A03G0187200;previous_id=TraesCS2A02G092200;primconf=HC;Name=TraesCS2A03G0187200;cds=CDS_OK;mapping=fullPerfectMatch
Chr2A	IWGSC_v2.1	gene	49839209	49840526	33	+	.	TraesCS2A03G0187500		ID=TraesCS2A03G0187500;previous_id=TraesCS2A02G092300;primconf=HC;Name=TraesCS2A03G0187500;cds=CDS_OK;mapping=fullPerfectMatch
Chr2A	IWGSC_v2.1	gene	49854574	49863109	.	-	.	TraesCS2A03G0187800	D-alanine--D-alanine ligase, N-terminal domain	ID=TraesCS2A03G0187800;Name=TraesCS2A03G0187800;cds=CDS_OK;mapping=GMAP_ON_TARGET;previous_id=TraesCS2A02G092400
Chr2A	IWGSC_v2.1	gene	50799628	50803909	53	+	.	TraesCS2A03G0188600	Agenet domain	ID=TraesCS2A03G0188600;previous_id=TraesCS2A02G092500;primconf=HC;Name=TraesCS2A03G0188600;cds=CDS_OK;mapping=fullPerfectMatch
Chr2A	IWGSC_v2.1	gene	50834697	50838062	49	-	.	TraesCS2A03G0188900	metabolic process	ID=TraesCS2A03G0188900;previous_id=TraesCS2A02G092700;primconf=HC;Name=TraesCS2A03G0188900;cds=CDS_OK;mapping=fullPerfectMatch
Chr2A	IWGSC_v2.1	gene	50841194	50843355	53	-	.	TraesCS2A03G0189000	Pectinesterase	ID=TraesCS2A03G0189000;previous_id=TraesCS2A02G092800;primconf=HC;Name=TraesCS2A03G0189000;cds=CDS_OK;mapping=fullPerfectMatch
Chr2A	IWGSC_v2.1	gene	51040852	51043384	55	+	.	TraesCS2A03G0189200	Protein COBRA, putative	ID=TraesCS2A03G0189200;previous_id=TraesCS2A02G092900;primconf=HC;Name=TraesCS2A03G0189200;cds=CDS_OK;mapping=fullPerfectMatch
Chr2A	IWGSC_v2.1	gene	51550758	51553491	46	-	.	TraesCS2A03G0189800	Leucine-rich repeat domain, L domain-like	ID=TraesCS2A03G0189800;previous_id=TraesCS2A02G093000;primconf=HC;Name=TraesCS2A03G0189800;cds=CDS_OK;mapping=fullPerfectMatch
Chr2A	IWGSC_v2.1	gene	52029324	52032092	.	+	.	TraesCS2A03G0189900	EGF-like calcium-binding domain	ID=TraesCS2A03G0189900;curating_team=IWGSC_Rothamsted;manually_curated=yes;Name=TraesCS2A03G0189900;derived_from=TraesCS2A01G093100,TaWAK56_2A-gene;cds=CDS_OK;mapping=fullPerfectMatch;previous_id=TraesCS2A02G093100
Chr2A	IWGSC_v2.1	gene	52068842	52069078	30	+	.	TraesCS2A03G0190100		ID=TraesCS2A03G0190100;previous_id=TraesCS2A02G093200;primconf=HC;Name=TraesCS2A03G0190100;cds=CDS_OK;mapping=fullPerfectMatch
Chr2A	IWGSC_v2.1	gene	52390203	52390983	40	+	.	TraesCS2A03G0190900	Ubiquitin family	ID=TraesCS2A03G0190900;previous_id=TraesCS2A02G093300;primconf=HC;Name=TraesCS2A03G0190900;cds=CDS_OK;mapping=fullPerfectMatch
Chr2A	IWGSC_v2.1	gene	52407886	52408760	32	-	.	TraesCS2A03G0191200		ID=TraesCS2A03G0191200;previous_id=TraesCS2A02G093400;primconf=HC;Name=TraesCS2A03G0191200;cds=CDS_OK;mapping=fullPerfectMatch
Chr2A	IWGSC_v2.1	gene	52510596	52512148	34	-	.	TraesCS2A03G0191600	F-box associated domain	ID=TraesCS2A03G0191600;previous_id=TraesCS2A02G093500;primconf=HC;Name=TraesCS2A03G0191600;cds=CDS_OK;mapping=fullPerfectMatch
Chr2A	IWGSC_v2.1	gene	52542744	52545628	43	-	.	TraesCS2A03G0191700	F-box associated domain	ID=TraesCS2A03G0191700;previous_id=TraesCS2A02G093600;primconf=HC;Name=TraesCS2A03G0191700;cds=CDS_OK;mapping=fullPerfectMatch
Chr2A	IWGSC_v2.1	gene	52546173	52549849	.	-	.	TraesCS2A03G0191800	catalytic activity	ID=TraesCS2A03G0191800;Name=TraesCS2A03G0191800;cds=CDS_CHANGED;mapping=GMAP_ON_TARGET;previous_id=TraesCS2A02G093700
Chr2A	IWGSC_v2.1	gene	52553777	52554914	36	+	.	TraesCS2A03G0191900		ID=TraesCS2A03G0191900;previous_id=TraesCS2A02G093800;primconf=HC;Name=TraesCS2A03G0191900;cds=CDS_OK;mapping=fullPerfectMatch
Chr2A	IWGSC_v2.1	gene	52591263	52592063	28	-	.	TraesCS2A03G0192100		ID=TraesCS2A03G0192100;previous_id=TraesCS2A02G093900;primconf=HC;Name=TraesCS2A03G0192100;cds=CDS_OK;mapping=fullPerfectMatch
Chr2A	IWGSC_v2.1	gene	52621678	52627110	62	+	.	TraesCS2A03G0192300	Zinc finger, RING-type, conserved site	ID=TraesCS2A03G0192300;previous_id=TraesCS2A02G094000;primconf=HC;Name=TraesCS2A03G0192300;cds=CDS_OK;mapping=fullPerfectMatch
Chr2A	IWGSC_v2.1	gene	52629525	52630287	46	+	.	TraesCS2A03G0192500		ID=TraesCS2A03G0192500;previous_id=TraesCS2A02G094100;primconf=HC;Name=TraesCS2A03G0192500;cds=CDS_OK;mapping=fullPerfectMatch
Chr2A	IWGSC_v2.1	gene	52633302	52635623	60	-	.	TraesCS2A03G0192600	Ribosomal protein L19/L19e conserved site	ID=TraesCS2A03G0192600;previous_id=TraesCS2A02G094200;primconf=HC;Name=TraesCS2A03G0192600;cds=CDS_OK;mapping=fullPerfectMatch
Chr2A	IWGSC_v2.1	gene	52978129	52979664	62	+	.	TraesCS2A03G0193500	tr|A0A1D5TQ22|A0A1D5TQ22_WHEAT	ID=TraesCS2A03G0193500;previous_id=TraesCS2A02G094500;primconf=HC;Name=TraesCS2A03G0193500;cds=CDS_OK;mapping=fullPerfectMatch
Chr2A	IWGSC_v2.1	gene	52987380	52987601	31	+	.	TraesCS2A03G0193700		ID=TraesCS2A03G0193700;previous_id=TraesCS2A02G094600;primconf=HC;Name=TraesCS2A03G0193700;cds=CDS_OK;mapping=fullPerfectMatch
Chr2A	IWGSC_v2.1	gene	53073852	53075371	62	-	.	TraesCS2A03G0194000	Glycosyl transferase, family 8	ID=TraesCS2A03G0194000;previous_id=TraesCS2A02G094700;primconf=HC;Name=TraesCS2A03G0194000;cds=CDS_OK;mapping=fullPerfectMatch
Chr2A	IWGSC_v2.1	gene	53121377	53128434	56	+	.	TraesCS2A03G0194100	protein binding	ID=TraesCS2A03G0194100;previous_id=TraesCS2A02G094800;primconf=HC;Name=TraesCS2A03G0194100;cds=CDS_OK;mapping=fullPerfectMatch
Chr2A	IWGSC_v2.1	gene	53133135	53133657	37	-	.	TraesCS2A03G0194200		ID=TraesCS2A03G0194200;previous_id=TraesCS2A02G094900;primconf=HC;Name=TraesCS2A03G0194200;cds=CDS_OK;mapping=fullPerfectMatch
Chr2A	IWGSC_v2.1	gene	53183804	53184236	32	-	.	TraesCS2A03G0194300		ID=TraesCS2A03G0194300;previous_id=TraesCS2A02G095000;primconf=HC;Name=TraesCS2A03G0194300;cds=CDS_OK;mapping=fullPerfectMatch
Chr2A	IWGSC_v2.1	gene	53348119	53348382	31	-	.	TraesCS2A03G0194900		ID=TraesCS2A03G0194900;previous_id=TraesCS2A02G095100;primconf=HC;Name=TraesCS2A03G0194900;cds=CDS_OK;mapping=fullPerfectMatch
Chr2A	IWGSC_v2.1	gene	53378149	53380752	63	+	.	TraesCS2A03G0195000		ID=TraesCS2A03G0195000;previous_id=TraesCS2A02G095200;primconf=HC;Name=TraesCS2A03G0195000;cds=CDS_OK;mapping=fullPerfectMatch
Chr2A	IWGSC_v2.1	gene	53574451	53584492	62	+	.	TraesCS2A03G0195500	ATP binding	ID=TraesCS2A03G0195500;previous_id=TraesCS2A02G095300;primconf=HC;Name=TraesCS2A03G0195500;cds=CDS_OK;mapping=fullPerfectMatch
Chr2A	IWGSC_v2.1	gene	53584788	53585264	36	-	.	TraesCS2A03G0195700		ID=TraesCS2A03G0195700;previous_id=TraesCS2A02G095400;primconf=HC;Name=TraesCS2A03G0195700;cds=CDS_OK;mapping=fullPerfectMatch
Chr2A	IWGSC_v2.1	gene	53585868	53596188	63	-	.	TraesCS2A03G0195800	misfolded or incompletely synthesized protein catabolic process	ID=TraesCS2A03G0195800;previous_id=TraesCS2A02G095500;primconf=HC;Name=TraesCS2A03G0195800;cds=CDS_OK;mapping=fullPerfectMatch
Chr2A	IWGSC_v2.1	gene	53889817	53895018	57	+	.	TraesCS2A03G0196100	Dipeptidyl-peptidase, putative	ID=TraesCS2A03G0196100;previous_id=TraesCS2A02G095600;primconf=HC;Name=TraesCS2A03G0196100;cds=CDS_OK;mapping=fullPerfectMatch
Chr2A	IWGSC_v2.1	gene	53939313	53940335	60	+	.	TraesCS2A03G0196300	S-adenosyl-L-methionine-dependent methyltransferase	ID=TraesCS2A03G0196300;previous_id=TraesCS2A02G095700;primconf=HC;Name=TraesCS2A03G0196300;cds=CDS_OK;mapping=fullPerfectMatch
Chr2A	IWGSC_v2.1	gene	53988695	53990597	29	+	.	TraesCS2A03G0196500		ID=TraesCS2A03G0196500;previous_id=TraesCS2A02G095800;primconf=HC;Name=TraesCS2A03G0196500;cds=CDS_OK;mapping=fullPerfectMatch
Chr2A	IWGSC_v2.1	gene	54028748	54030682	32	-	.	TraesCS2A03G0196700		ID=TraesCS2A03G0196700;previous_id=TraesCS2A02G095900;primconf=HC;Name=TraesCS2A03G0196700;cds=CDS_OK;mapping=fullPerfectMatch
Chr2A	IWGSC_v2.1	gene	54563306	54570001	62	+	.	TraesCS2A03G0197400	Aldehyde dehydrogenase, cysteine active site	ID=TraesCS2A03G0197400;previous_id=TraesCS2A02G096000;primconf=HC;Name=TraesCS2A03G0197400;cds=CDS_OK;mapping=fullPerfectMatch
Chr2A	IWGSC_v2.1	gene	54642745	54645778	43	-	.	TraesCS2A03G0197500	AT1G67390.1	ID=TraesCS2A03G0197500;previous_id=TraesCS2A02G096100;primconf=HC;Name=TraesCS2A03G0197500;cds=CDS_OK;mapping=fullPerfectMatch
Chr2A	IWGSC_v2.1	gene	54648088	54656496	.	-	.	TraesCS2A03G0197600		ID=TraesCS2A03G0197600;Name=TraesCS2A03G0197600;cds=CDS_OK;mapping=GMAP_ON_TARGET;previous_id=TraesCS2A02G096200
Chr2A	IWGSC_v2.1	gene	54770963	54776770	47	-	.	TraesCS2A03G0197800	tr|F4IYR7|F4IYR7_ARATH	ID=TraesCS2A03G0197800;previous_id=TraesCS2A02G096300;primconf=HC;Name=TraesCS2A03G0197800;cds=CDS_OK;mapping=fullPerfectMatch
Chr2A	IWGSC_v2.1	gene	54849229	54849825	47	+	.	TraesCS2A03G0197900		ID=TraesCS2A03G0197900;previous_id=TraesCS2A02G096400;primconf=HC;Name=TraesCS2A03G0197900;cds=CDS_OK;mapping=fullPerfectMatch
Chr2A	IWGSC_v2.1	gene	54867463	54873058	61	-	.	TraesCS2A03G0198000	RNA polyadenylation	ID=TraesCS2A03G0198000;previous_id=TraesCS2A02G096500;primconf=HC;Name=TraesCS2A03G0198000;cds=CDS_OK;mapping=fullPerfectMatch
Chr2A	IWGSC_v2.1	gene	54880655	54885445	62	-	.	TraesCS2A03G0198200	Zinc-finger of C2H2 type	ID=TraesCS2A03G0198200;previous_id=TraesCS2A02G096600;primconf=HC;Name=TraesCS2A03G0198200;cds=CDS_OK;mapping=fullPerfectMatch
Chr2A	IWGSC_v2.1	gene	54989143	54989691	33	-	.	TraesCS2A03G0198300		ID=TraesCS2A03G0198300;previous_id=TraesCS2A02G096700;primconf=HC;Name=TraesCS2A03G0198300;cds=CDS_OK;mapping=fullPerfectMatch
Chr2A	IWGSC_v2.1	gene	54990797	54994768	.	-	.	TraesCS2A03G0198400		ID=TraesCS2A03G0198400;Name=TraesCS2A03G0198400;cds=CDS_OK;mapping=GMAP_ON_TARGET;previous_id=TraesCS2A02G096800
Chr2A	IWGSC_v2.1	gene	55624666	55626970	60	+	.	TraesCS2A03G0198600	Protein of unknown function (DUF295)	ID=TraesCS2A03G0198600;previous_id=TraesCS2A02G096900;primconf=HC;Name=TraesCS2A03G0198600;cds=CDS_OK;mapping=fullPerfectMatch
Chr2A	IWGSC_v2.1	gene	55673717	55673932	36	-	.	TraesCS2A03G0198900		ID=TraesCS2A03G0198900;previous_id=TraesCS2A02G097000;primconf=HC;Name=TraesCS2A03G0198900;cds=CDS_OK;mapping=fullPerfectMatch
Chr2A	IWGSC_v2.1	gene	55680836	55684681	61	+	.	TraesCS2A03G0199000	protein transporter activity	ID=TraesCS2A03G0199000;previous_id=TraesCS2A02G097100;primconf=HC;Name=TraesCS2A03G0199000;cds=CDS_OK;mapping=fullPerfectMatch
Chr2A	IWGSC_v2.1	gene	55715910	55717301	50	-	.	TraesCS2A03G0199100	SANT/Myb domain	ID=TraesCS2A03G0199100;previous_id=TraesCS2A02G097200;primconf=HC;Name=TraesCS2A03G0199100;cds=CDS_OK;mapping=fullPerfectMatch
Chr2A	IWGSC_v2.1	gene	55739002	55740981	.	+	.	TraesCS2A03G0199300		ID=TraesCS2A03G0199300;Name=TraesCS2A03G0199300;manually_curated=yes;Note=based on PPRFinder Pipeline;curating_team=IWGSC_steinn;derived_from=TraesCS2A01G097300,PPRFinder_285;cds=CDS_OK;mapping=fullMatchWithMissmatches;previous_id=TraesCS2A02G097300
Chr2A	IWGSC_v2.1	gene	55749206	55750830	62	+	.	TraesCS2A03G0199600	transferase activity, transferring glycosyl groups	ID=TraesCS2A03G0199600;previous_id=TraesCS2A02G097400;primconf=HC;Name=TraesCS2A03G0199600;cds=CDS_OK;mapping=fullPerfectMatch
Chr2A	IWGSC_v2.1	gene	56201256	56207780	52	-	.	TraesCS2A03G0199800	AT3G14880.2	ID=TraesCS2A03G0199800;previous_id=TraesCS2A02G097500;primconf=HC;Name=TraesCS2A03G0199800;cds=CDS_OK;mapping=fullPerfectMatch
Chr2A	IWGSC_v2.1	gene	56221529	56225142	62	-	.	TraesCS2A03G0200000	Peptidyl-prolyl cis-trans isomerase, PpiC-type	ID=TraesCS2A03G0200000;previous_id=TraesCS2A02G097600;primconf=HC;Name=TraesCS2A03G0200000;cds=CDS_OK;mapping=fullPerfectMatch
Chr2A	IWGSC_v2.1	gene	56261877	56265829	47	-	.	TraesCS2A03G0200200		ID=TraesCS2A03G0200200;previous_id=TraesCS2A02G097700;primconf=HC;Name=TraesCS2A03G0200200;cds=CDS_OK;mapping=fullPerfectMatch
Chr2A	IWGSC_v2.1	gene	56270177	56273727	60	-	.	TraesCS2A03G0200300	GNL3L/Grn1 putative GTPase	ID=TraesCS2A03G0200300;previous_id=TraesCS2A02G097800;primconf=HC;Name=TraesCS2A03G0200300;cds=CDS_OK;mapping=fullPerfectMatch
Chr2A	IWGSC_v2.1	gene	56274701	56283825	59	-	.	TraesCS2A03G0200400		ID=TraesCS2A03G0200400;previous_id=TraesCS2A02G097900;primconf=HC;Name=TraesCS2A03G0200400;cds=CDS_OK;mapping=fullPerfectMatch
Chr2A	IWGSC_v2.1	gene	56286237	56288391	52	+	.	TraesCS2A03G0200500	protein binding	ID=TraesCS2A03G0200500;previous_id=TraesCS2A02G098000;primconf=HC;Name=TraesCS2A03G0200500;cds=CDS_OK;mapping=fullPerfectMatch
Chr2A	IWGSC_v2.1	gene	56289970	56292027	62	+	.	TraesCS2A03G0200600	EF-hand domain pair	ID=TraesCS2A03G0200600;previous_id=TraesCS2A02G098100;primconf=HC;Name=TraesCS2A03G0200600;cds=CDS_OK;mapping=fullPerfectMatch
Chr2A	IWGSC_v2.1	gene	56289992	56298461	62	-	.	TraesCS2A03G0200700	NAF domain	ID=TraesCS2A03G0200700;previous_id=TraesCS2A02G098300;primconf=HC;Name=TraesCS2A03G0200700;cds=CDS_OK;mapping=fullPerfectMatch
Chr2A	IWGSC_v2.1	gene	56292272	56294169	62	+	.	TraesCS2A03G0200800		ID=TraesCS2A03G0200800;previous_id=TraesCS2A02G098200;primconf=HC;Name=TraesCS2A03G0200800;cds=CDS_OK;mapping=fullPerfectMatch
Chr2A	IWGSC_v2.1	gene	56352354	56358058	58	-	.	TraesCS2A03G0201000	Alpha-L-arabinofuranosidase C-terminal domain	ID=TraesCS2A03G0201000;previous_id=TraesCS2A02G098400;primconf=HC;Name=TraesCS2A03G0201000;cds=CDS_OK;mapping=fullPerfectMatch
Chr2A	IWGSC_v2.1	gene	56372623	56381913	59	-	.	TraesCS2A03G0201200	biosynthetic process	ID=TraesCS2A03G0201200;previous_id=TraesCS2A02G098500;primconf=HC;Name=TraesCS2A03G0201200;cds=CDS_OK;mapping=fullPerfectMatch
Chr2A	IWGSC_v2.1	gene	56644628	56648991	62	+	.	TraesCS2A03G0201400	RINT-1/Tip20	ID=TraesCS2A03G0201400;previous_id=TraesCS2A02G098600;primconf=HC;Name=TraesCS2A03G0201400;cds=CDS_OK;mapping=fullPerfectMatch
Chr2A	IWGSC_v2.1	gene	56652271	56653780	62	+	.	TraesCS2A03G0201500	tr|C6ZRQ9|C6ZRQ9_SOYBN	ID=TraesCS2A03G0201500;previous_id=TraesCS2A02G098700;primconf=HC;Name=TraesCS2A03G0201500;cds=CDS_OK;mapping=fullPerfectMatch
Chr2A	IWGSC_v2.1	gene	56716343	56717367	51	-	.	TraesCS2A03G0201700		ID=TraesCS2A03G0201700;previous_id=TraesCS2A02G098800;primconf=HC;Name=TraesCS2A03G0201700;cds=CDS_OK;mapping=fullPerfectMatch
Chr2A	IWGSC_v2.1	gene	56779813	56780577	31	-	.	TraesCS2A03G0201800		ID=TraesCS2A03G0201800;previous_id=TraesCS2A02G098900;primconf=HC;Name=TraesCS2A03G0201800;cds=CDS_OK;mapping=fullPerfectMatch
Chr2A	IWGSC_v2.1	gene	56806912	56808039	25	+	.	TraesCS2A03G0202100		ID=TraesCS2A03G0202100;previous_id=TraesCS2A02G099000;primconf=HC;Name=TraesCS2A03G0202100;cds=CDS_OK;mapping=fullPerfectMatch
Chr2A	IWGSC_v2.1	gene	56826573	56829257	39	-	.	TraesCS2A03G0202200		ID=TraesCS2A03G0202200;previous_id=TraesCS2A02G099100;primconf=HC;Name=TraesCS2A03G0202200;cds=CDS_OK;mapping=fullPerfectMatch
Chr2A	IWGSC_v2.1	gene	56833673	56838727	54	+	.	TraesCS2A03G0202300		ID=TraesCS2A03G0202300;previous_id=TraesCS2A02G099200;primconf=HC;Name=TraesCS2A03G0202300;cds=CDS_OK;mapping=fullPerfectMatch
Chr2A	IWGSC_v2.1	gene	56839415	56840509	.	+	.	TraesCS2A03G0202500	Zinc finger, RING-CH-type	ID=TraesCS2A03G0202500;Name=TraesCS2A03G0202500;cds=CDS_OK;mapping=GMAP_ON_TARGET;previous_id=TraesCS2A02G099300
Chr2A	IWGSC_v2.1	gene	57097202	57099400	49	-	.	TraesCS2A03G0203300	sequence-specific DNA binding	ID=TraesCS2A03G0203300;previous_id=TraesCS2A02G099400;primconf=HC;Name=TraesCS2A03G0203300;cds=CDS_OK;mapping=fullPerfectMatch
Chr2A	IWGSC_v2.1	gene	57248988	57251561	44	-	.	TraesCS2A03G0203600	Peptidase S8/S53 domain	ID=TraesCS2A03G0203600;previous_id=TraesCS2A02G099500;primconf=HC;Name=TraesCS2A03G0203600;cds=CDS_OK;mapping=fullPerfectMatch
Chr2A	IWGSC_v2.1	gene	57272428	57283032	60	-	.	TraesCS2A03G0204200		ID=TraesCS2A03G0204200;previous_id=TraesCS2A02G099800;primconf=HC;Name=TraesCS2A03G0204200;cds=CDS_OK;mapping=fullPerfectMatch
Chr2A	IWGSC_v2.1	gene	57274101	57276335	40	-	.	TraesCS2A03G0204300	Subtilisin-like protease	ID=TraesCS2A03G0204300;previous_id=TraesCS2A02G099600;primconf=HC;Name=TraesCS2A03G0204300;cds=CDS_OK;mapping=fullPerfectMatch
Chr2A	IWGSC_v2.1	gene	57277322	57278398	32	-	.	TraesCS2A03G0204400	tr|M8AWK7|M8AWK7_AEGTA	ID=TraesCS2A03G0204400;previous_id=TraesCS2A02G099700;primconf=HC;Name=TraesCS2A03G0204400;cds=CDS_OK;mapping=fullPerfectMatch
Chr2A	IWGSC_v2.1	gene	57366974	57368830	61	-	.	TraesCS2A03G0205300	Ethylene insensitive 3	ID=TraesCS2A03G0205300;previous_id=TraesCS2A02G099900;primconf=HC;Name=TraesCS2A03G0205300;cds=CDS_OK;mapping=fullPerfectMatch
Chr2A	IWGSC_v2.1	gene	57448862	57451684	57	+	.	TraesCS2A03G0205400		ID=TraesCS2A03G0205400;previous_id=TraesCS2A02G100000;primconf=HC;Name=TraesCS2A03G0205400;cds=CDS_OK;mapping=fullPerfectMatch
Chr2A	IWGSC_v2.1	gene	57459898	57461682	51	+	.	TraesCS2A03G0205600	PA domain	ID=TraesCS2A03G0205600;previous_id=TraesCS2A02G100100;primconf=HC;Name=TraesCS2A03G0205600;cds=CDS_OK;mapping=fullPerfectMatch
Chr2A	IWGSC_v2.1	gene	57986228	57986551	38	+	.	TraesCS2A03G0206100		ID=TraesCS2A03G0206100;previous_id=TraesCS2A02G100200;primconf=HC;Name=TraesCS2A03G0206100;cds=CDS_OK;mapping=fullPerfectMatch
Chr2A	IWGSC_v2.1	gene	57990414	57992366	60	-	.	TraesCS2A03G0206200		ID=TraesCS2A03G0206200;previous_id=TraesCS2A02G100300;primconf=HC;Name=TraesCS2A03G0206200;cds=CDS_OK;mapping=fullPerfectMatch
Chr2A	IWGSC_v2.1	gene	58142236	58144900	62	+	.	TraesCS2A03G0206600	Pectinesterase	ID=TraesCS2A03G0206600;previous_id=TraesCS2A02G100400;primconf=HC;Name=TraesCS2A03G0206600;cds=CDS_OK;mapping=fullPerfectMatch
Chr2A	IWGSC_v2.1	gene	58293541	58307429	61	+	.	TraesCS2A03G0206700		ID=TraesCS2A03G0206700;previous_id=TraesCS2A02G100500;primconf=HC;Name=TraesCS2A03G0206700;cds=CDS_OK;mapping=fullPerfectMatch
Chr2A	IWGSC_v2.1	gene	58309334	58311700	52	+	.	TraesCS2A03G0206800	Homeobox domain-like	ID=TraesCS2A03G0206800;previous_id=TraesCS2A02G100600;primconf=HC;Name=TraesCS2A03G0206800;cds=CDS_OK;mapping=fullPerfectMatch
Chr2A	IWGSC_v2.1	gene	58481281	58483963	58	+	.	TraesCS2A03G0206900	Homeobox domain-like	ID=TraesCS2A03G0206900;previous_id=TraesCS2A02G100700;primconf=HC;Name=TraesCS2A03G0206900;cds=CDS_OK;mapping=fullPerfectMatch
Chr2A	IWGSC_v2.1	gene	58485340	58488854	.	-	.	TraesCS2A03G0207000	regulation of transcription, DNA-templated	ID=TraesCS2A03G0207000;Name=TraesCS2A03G0207000;cds=CDS_OK;mapping=GMAP_ON_TARGET;previous_id=TraesCS2A02G100800
Chr2A	IWGSC_v2.1	gene	58625680	58627172	62	-	.	TraesCS2A03G0207500	tr|B9SHJ2|B9SHJ2_RICCO	ID=TraesCS2A03G0207500;previous_id=TraesCS2A02G100900;primconf=HC;Name=TraesCS2A03G0207500;cds=CDS_OK;mapping=fullPerfectMatch
Chr2A	IWGSC_v2.1	gene	58710665	58712496	60	+	.	TraesCS2A03G0208100	tr|A0A061F119|A0A061F119_THECC	ID=TraesCS2A03G0208100;previous_id=TraesCS2A02G101000;primconf=HC;Name=TraesCS2A03G0208100;cds=CDS_OK;mapping=fullPerfectMatch
Chr2A	IWGSC_v2.1	gene	58809471	58811065	43	+	.	TraesCS2A03G0208200	DNA binding	ID=TraesCS2A03G0208200;previous_id=TraesCS2A02G101100;primconf=HC;Name=TraesCS2A03G0208200;cds=CDS_OK;mapping=fullPerfectMatch
Chr2A	IWGSC_v2.1	gene	58837215	58838355	43	+	.	TraesCS2A03G0208400	DNA binding	ID=TraesCS2A03G0208400;previous_id=TraesCS2A02G101200;primconf=HC;Name=TraesCS2A03G0208400;cds=CDS_OK;mapping=fullPerfectMatch
Chr2A	IWGSC_v2.1	gene	59163046	59165125	62	-	.	TraesCS2A03G0209100	NAC domain-containing protein	ID=TraesCS2A03G0209100;previous_id=TraesCS2A02G101400;primconf=HC;Name=TraesCS2A03G0209100;cds=CDS_OK;mapping=fullPerfectMatch
Chr2A	IWGSC_v2.1	gene	59389933	59390596	62	-	.	TraesCS2A03G0209700		ID=TraesCS2A03G0209700;previous_id=TraesCS2A02G101600;primconf=HC;Name=TraesCS2A03G0209700;cds=CDS_OK;mapping=fullPerfectMatch
Chr2A	IWGSC_v2.1	gene	59392558	59394734	55	-	.	TraesCS2A03G0209800		ID=TraesCS2A03G0209800;previous_id=TraesCS2A02G101700;primconf=HC;Name=TraesCS2A03G0209800;cds=CDS_OK;mapping=fullPerfectMatch
Chr2A	IWGSC_v2.1	gene	59503000	59505508	61	-	.	TraesCS2A03G0209900		ID=TraesCS2A03G0209900;previous_id=TraesCS2A02G101800;primconf=HC;Name=TraesCS2A03G0209900;cds=CDS_OK;mapping=fullPerfectMatch
Chr2A	IWGSC_v2.1	gene	59568363	59570341	52	+	.	TraesCS2A03G0210200	NAC domain protein	ID=TraesCS2A03G0210200;previous_id=TraesCS2A02G101900;primconf=HC;Name=TraesCS2A03G0210200;cds=CDS_OK;mapping=fullPerfectMatch
Chr2A	IWGSC_v2.1	gene	59639789	59641774	62	-	.	TraesCS2A03G0210300	regulation of transcription, DNA-templated	ID=TraesCS2A03G0210300;previous_id=TraesCS2A02G102000;primconf=HC;Name=TraesCS2A03G0210300;cds=CDS_OK;mapping=fullPerfectMatch
Chr2A	IWGSC_v2.1	gene	59858295	59863110	59	-	.	TraesCS2A03G0210700	Apyrase-like protein	ID=TraesCS2A03G0210700;previous_id=TraesCS2A02G102100;primconf=HC;Name=TraesCS2A03G0210700;cds=CDS_OK;mapping=fullPerfectMatch
Chr2A	IWGSC_v2.1	gene	60235844	60239707	49	+	.	TraesCS2A03G0211100		ID=TraesCS2A03G0211100;previous_id=TraesCS2A02G102200;primconf=HC;Name=TraesCS2A03G0211100;cds=CDS_OK;mapping=fullPerfectMatch
Chr2A	IWGSC_v2.1	gene	60532337	60536543	57	+	.	TraesCS2A03G0211200	RNA-binding domain CCCH-type zinc finger protein	ID=TraesCS2A03G0211200;previous_id=TraesCS2A02G102300;primconf=HC;Name=TraesCS2A03G0211200;cds=CDS_OK;mapping=fullPerfectMatch
Chr2A	IWGSC_v2.1	gene	60544871	60547381	49	-	.	TraesCS2A03G0211300	outer membrane	ID=TraesCS2A03G0211300;previous_id=TraesCS2A02G102400;primconf=HC;Name=TraesCS2A03G0211300;cds=CDS_OK;mapping=fullPerfectMatch
Chr2A	IWGSC_v2.1	gene	60618645	60620830	60	-	.	TraesCS2A03G0211600	Oxidoreductase FAD/NAD(P)-binding	ID=TraesCS2A03G0211600;previous_id=TraesCS2A02G102500;primconf=HC;Name=TraesCS2A03G0211600;cds=CDS_OK;mapping=fullPerfectMatch
Chr2A	IWGSC_v2.1	gene	60624626	60630803	63	-	.	TraesCS2A03G0211700	tr|M8BSL4|M8BSL4_AEGTA	ID=TraesCS2A03G0211700;previous_id=TraesCS2A02G102600;primconf=HC;Name=TraesCS2A03G0211700;cds=CDS_OK;mapping=fullPerfectMatch
Chr2A	IWGSC_v2.1	gene	60648090	60649636	57	-	.	TraesCS2A03G0211900	Heavy-metal-associated domain	ID=TraesCS2A03G0211900;previous_id=TraesCS2A02G102700;primconf=HC;Name=TraesCS2A03G0211900;cds=CDS_OK;mapping=fullPerfectMatch
Chr2A	IWGSC_v2.1	gene	60781561	60783071	57	-	.	TraesCS2A03G0212000		ID=TraesCS2A03G0212000;previous_id=TraesCS2A02G102800;primconf=HC;Name=TraesCS2A03G0212000;cds=CDS_OK;mapping=fullPerfectMatch
Chr2A	IWGSC_v2.1	gene	60787587	60788791	31	-	.	TraesCS2A03G0212100		ID=TraesCS2A03G0212100;previous_id=TraesCS2A02G102900;primconf=HC;Name=TraesCS2A03G0212100;cds=CDS_OK;mapping=fullPerfectMatch
Chr2A	IWGSC_v2.1	gene	61540688	61541909	35	+	.	TraesCS2A03G0212700		ID=TraesCS2A03G0212700;previous_id=TraesCS2A02G103000;primconf=HC;Name=TraesCS2A03G0212700;cds=CDS_OK;mapping=fullPerfectMatch
Chr2A	IWGSC_v2.1	gene	61593202	61593462	34	+	.	TraesCS2A03G0213100		ID=TraesCS2A03G0213100;previous_id=TraesCS2A02G103100;primconf=HC;Name=TraesCS2A03G0213100;cds=CDS_OK;mapping=fullPerfectMatch
Chr2A	IWGSC_v2.1	gene	61593808	61599013	59	-	.	TraesCS2A03G0213200	Nucleotide-diphospho-sugar transferases	ID=TraesCS2A03G0213200;previous_id=TraesCS2A02G103200;primconf=HC;Name=TraesCS2A03G0213200;cds=CDS_OK;mapping=fullPerfectMatch
Chr2A	IWGSC_v2.1	gene	61609087	61617659	.	-	.	TraesCS2A03G0213300	ATP-dependent DNA helicase RecQ, zinc-binding domain	ID=TraesCS2A03G0213300;Name=TraesCS2A03G0213300;cds=CDS_OK;mapping=GMAP_ON_TARGET;previous_id=TraesCS2A02G103300
Chr2A	IWGSC_v2.1	gene	61822764	61823735	60	-	.	TraesCS2A03G0213400		ID=TraesCS2A03G0213400;previous_id=TraesCS2A02G103400;primconf=HC;Name=TraesCS2A03G0213400;cds=CDS_OK;mapping=fullPerfectMatch
Chr2A	IWGSC_v2.1	gene	61837289	61845698	.	-	.	TraesCS2A03G0213600		ID=TraesCS2A03G0213600;Name=TraesCS2A03G0213600;cds=CDS_OK;mapping=GMAP_ON_TARGET;previous_id=TraesCS2A02G103500
Chr2A	IWGSC_v2.1	gene	61848888	61849463	46	-	.	TraesCS2A03G0213700	calcium ion binding	ID=TraesCS2A03G0213700;previous_id=TraesCS2A02G103600;primconf=HC;Name=TraesCS2A03G0213700;cds=CDS_OK;mapping=fullPerfectMatch
Chr2A	IWGSC_v2.1	gene	62109412	62112397	31	-	.	TraesCS2A03G0214100		ID=TraesCS2A03G0214100;previous_id=TraesCS2A02G103700;primconf=HC;Name=TraesCS2A03G0214100;cds=CDS_OK;mapping=fullPerfectMatch
Chr2A	IWGSC_v2.1	gene	62117305	62119795	52	+	.	TraesCS2A03G0214200		ID=TraesCS2A03G0214200;previous_id=TraesCS2A02G103800;primconf=HC;Name=TraesCS2A03G0214200;cds=CDS_OK;mapping=fullPerfectMatch
Chr2A	IWGSC_v2.1	gene	62124504	62128931	62	+	.	TraesCS2A03G0214300	tr|Q10LX2|Q10LX2_ORYSJ	ID=TraesCS2A03G0214300;previous_id=TraesCS2A02G103900;primconf=HC;Name=TraesCS2A03G0214300;cds=CDS_OK;mapping=fullPerfectMatch
Chr2A	IWGSC_v2.1	gene	62130033	62134406	44	-	.	TraesCS2A03G0214500		ID=TraesCS2A03G0214500;previous_id=TraesCS2A02G104000;primconf=HC;Name=TraesCS2A03G0214500;cds=CDS_OK;mapping=fullPerfectMatch
Chr2A	IWGSC_v2.1	gene	62218384	62223054	62	+	.	TraesCS2A03G0214700	Leucine rich repeat	ID=TraesCS2A03G0214700;previous_id=TraesCS2A02G104100;primconf=HC;Name=TraesCS2A03G0214700;cds=CDS_OK;mapping=fullPerfectMatch
Chr2A	IWGSC_v2.1	gene	62370304	62372865	49	+	.	TraesCS2A03G0214800	tr|M8B4W2|M8B4W2_AEGTA	ID=TraesCS2A03G0214800;previous_id=TraesCS2A02G104200;primconf=HC;Name=TraesCS2A03G0214800;cds=CDS_OK;mapping=fullPerfectMatch
Chr2A	IWGSC_v2.1	gene	62494344	62496920	46	+	.	TraesCS2A03G0215100		ID=TraesCS2A03G0215100;previous_id=TraesCS2A02G104300;primconf=HC;Name=TraesCS2A03G0215100;cds=CDS_OK;mapping=fullPerfectMatch
Chr2A	IWGSC_v2.1	gene	62498848	62500207	45	+	.	TraesCS2A03G0215300		ID=TraesCS2A03G0215300;previous_id=TraesCS2A02G104400;primconf=HC;Name=TraesCS2A03G0215300;cds=CDS_OK;mapping=fullPerfectMatch
Chr2A	IWGSC_v2.1	gene	62502608	62506237	62	-	.	TraesCS2A03G0215400	ATP binding	ID=TraesCS2A03G0215400;previous_id=TraesCS2A02G104500;primconf=HC;Name=TraesCS2A03G0215400;cds=CDS_OK;mapping=fullPerfectMatch
Chr2A	IWGSC_v2.1	gene	62510951	62513862	52	+	.	TraesCS2A03G0215500		ID=TraesCS2A03G0215500;previous_id=TraesCS2A02G104600;primconf=HC;Name=TraesCS2A03G0215500;cds=CDS_OK;mapping=fullPerfectMatch
Chr2A	IWGSC_v2.1	gene	62519474	62532793	62	+	.	TraesCS2A03G0215600	zinc ion binding	ID=TraesCS2A03G0215600;previous_id=TraesCS2A02G104700;primconf=HC;Name=TraesCS2A03G0215600;cds=CDS_OK;mapping=fullPerfectMatch
Chr2A	IWGSC_v2.1	gene	62536793	62539015	53	+	.	TraesCS2A03G0215700	sequence-specific DNA binding	ID=TraesCS2A03G0215700;previous_id=TraesCS2A02G104800;primconf=HC;Name=TraesCS2A03G0215700;cds=CDS_OK;mapping=fullPerfectMatch
Chr2A	IWGSC_v2.1	gene	62561773	62563598	35	+	.	TraesCS2A03G0215800	transcription factor activity, sequence-specific DNA binding	ID=TraesCS2A03G0215800;previous_id=TraesCS2A02G104900;primconf=HC;Name=TraesCS2A03G0215800;cds=CDS_OK;mapping=fullPerfectMatch
Chr2A	IWGSC_v2.1	gene	62600605	62602487	39	-	.	TraesCS2A03G0216500		ID=TraesCS2A03G0216500;previous_id=TraesCS2A02G105100;primconf=HC;Name=TraesCS2A03G0216500;cds=CDS_OK;mapping=fullPerfectMatch
Chr2A	IWGSC_v2.1	gene	62655659	62656662	49	+	.	TraesCS2A03G0216800	extracellular region	ID=TraesCS2A03G0216800;previous_id=TraesCS2A02G105200;primconf=HC;Name=TraesCS2A03G0216800;cds=CDS_OK;mapping=fullPerfectMatch
Chr2A	IWGSC_v2.1	gene	62667740	62677127	60	+	.	TraesCS2A03G0216900	tRNA (guanine-N2-)-methyltransferase activity	ID=TraesCS2A03G0216900;previous_id=TraesCS2A02G105300;primconf=HC;Name=TraesCS2A03G0216900;cds=CDS_OK;mapping=fullPerfectMatch
Chr2A	IWGSC_v2.1	gene	62678422	62680822	51	+	.	TraesCS2A03G0217100		ID=TraesCS2A03G0217100;previous_id=TraesCS2A02G105400;primconf=HC;Name=TraesCS2A03G0217100;cds=CDS_OK;mapping=fullPerfectMatch
Chr2A	IWGSC_v2.1	gene	62681557	62686207	62	+	.	TraesCS2A03G0217200	Vacuolar sorting receptor family protein	ID=TraesCS2A03G0217200;previous_id=TraesCS2A02G105500;primconf=HC;Name=TraesCS2A03G0217200;cds=CDS_OK;mapping=fullPerfectMatch
Chr2A	IWGSC_v2.1	gene	62692250	62699714	62	+	.	TraesCS2A03G0217300	tr|Q2HUJ5|Q2HUJ5_MEDTR	ID=TraesCS2A03G0217300;previous_id=TraesCS2A02G105600;primconf=HC;Name=TraesCS2A03G0217300;cds=CDS_OK;mapping=fullMatchWithMissmatches
Chr2A	IWGSC_v2.1	gene	62805280	62810129	62	+	.	TraesCS2A03G0217400	Basic-leucine zipper domain	ID=TraesCS2A03G0217400;previous_id=TraesCS2A02G105700;primconf=HC;Name=TraesCS2A03G0217400;cds=CDS_OK;mapping=fullPerfectMatch
Chr2A	IWGSC_v2.1	gene	63097290	63105296	52	+	.	TraesCS2A03G0217600		ID=TraesCS2A03G0217600;previous_id=TraesCS2A02G105800;primconf=HC;Name=TraesCS2A03G0217600;cds=CDS_OK;mapping=fullPerfectMatch
Chr2A	IWGSC_v2.1	gene	63135141	63146280	62	-	.	TraesCS2A03G0217800	catalytic activity	ID=TraesCS2A03G0217800;previous_id=TraesCS2A02G105900;primconf=HC;Name=TraesCS2A03G0217800;cds=CDS_OK;mapping=fullPerfectMatch
Chr2A	IWGSC_v2.1	gene	63158222	63159609	56	-	.	TraesCS2A03G0217900		ID=TraesCS2A03G0217900;previous_id=TraesCS2A02G106000;primconf=HC;Name=TraesCS2A03G0217900;cds=CDS_OK;mapping=fullPerfectMatch
Chr2A	IWGSC_v2.1	gene	63166268	63168480	55	+	.	TraesCS2A03G0218000	actin cytoskeleton	ID=TraesCS2A03G0218000;previous_id=TraesCS2A02G106100;primconf=HC;Name=TraesCS2A03G0218000;cds=CDS_OK;mapping=fullPerfectMatch
Chr2A	IWGSC_v2.1	gene	63233666	63234779	44	+	.	TraesCS2A03G0218300		ID=TraesCS2A03G0218300;previous_id=TraesCS2A02G106200;primconf=HC;Name=TraesCS2A03G0218300;cds=CDS_OK;mapping=fullPerfectMatch
Chr2A	IWGSC_v2.1	gene	63369468	63370423	52	+	.	TraesCS2A03G0219000		ID=TraesCS2A03G0219000;previous_id=TraesCS2A02G106900;primconf=HC;Name=TraesCS2A03G0219000;cds=CDS_OK;mapping=fullPerfectMatch
Chr2A	IWGSC_v2.1	gene	63375608	63381145	59	+	.	TraesCS2A03G0219300	thiamine diphosphate biosynthetic process	ID=TraesCS2A03G0219300;previous_id=TraesCS2A02G106800;primconf=HC;Name=TraesCS2A03G0219300;cds=CDS_OK;mapping=fullPerfectMatch
Chr2A	IWGSC_v2.1	gene	63611914	63613805	62	-	.	TraesCS2A03G0219600	Peroxidase, active site	ID=TraesCS2A03G0219600;previous_id=TraesCS2A02G106700;primconf=HC;Name=TraesCS2A03G0219600;cds=CDS_OK;mapping=fullPerfectMatch
Chr2A	IWGSC_v2.1	gene	63762566	63765153	59	+	.	TraesCS2A03G0219800		ID=TraesCS2A03G0219800;previous_id=TraesCS2A02G106600;primconf=HC;Name=TraesCS2A03G0219800;cds=CDS_OK;mapping=fullPerfectMatch

## Sheet: 4
Supplementary Table 4. Genes present in the genomic interval on the chromosome 5AL.
chr	genome version		START	STOP				v2.1 gene identifier/marker name	IWGSC functional annotation
Chr5A			614653907					M1141822
Chr5A	IWGSC_v2.1	gene	614706476	614718217	60	-	.	TraesCS5A03G1012300	oxidoreductase activity, acting on CH-OH group of donors	ID=TraesCS5A03G1012300;primconf=HC;previous_id=TraesCS5A02G428000;Name=TraesCS5A03G1012300;cds=CDS_OK;mapping=fullMatchWithMissmatches
Chr5A	IWGSC_v2.1	gene	614744877	614745395	33	+	.	TraesCS5A03G1012800		ID=TraesCS5A03G1012800;primconf=HC;previous_id=TraesCS5A02G428100;Name=TraesCS5A03G1012800;cds=CDS_OK;mapping=fullPerfectMatch
Chr5A	IWGSC_v2.1	gene	614748754	614756961	.	-	.	TraesCS5A03G1012900	Molybdopterin dehydrogenase, FAD-binding	ID=TraesCS5A03G1012900;Name=TraesCS5A03G1012900;cds=CDS_OK;mapping=GMAP_ON_TARGET;previous_id=TraesCS5A02G428200
Chr5A	IWGSC_v2.1	gene	615108983	615109441	46	+	.	TraesCS5A03G1013200	zinc ion binding	ID=TraesCS5A03G1013200;primconf=HC;previous_id=TraesCS5A02G428300;Name=TraesCS5A03G1013200;cds=CDS_OK;mapping=fullPerfectMatch
Chr5A	IWGSC_v2.1	gene	615192102	615192638	46	+	.	TraesCS5A03G1013300	Zinc finger, A20-type	ID=TraesCS5A03G1013300;primconf=HC;previous_id=TraesCS5A02G428400;Name=TraesCS5A03G1013300;cds=CDS_OK;mapping=fullPerfectMatch
Chr5A	IWGSC_v2.1	gene	615199628	615200526	52	-	.	TraesCS5A03G1013400	electron carrier activity	ID=TraesCS5A03G1013400;primconf=HC;previous_id=TraesCS5A02G428500;Name=TraesCS5A03G1013400;cds=CDS_OK;mapping=fullPerfectMatch
Chr5A	IWGSC_v2.1	gene	615205455	615206296	52	-	.	TraesCS5A03G1013500	Plastocyanin-like domain	ID=TraesCS5A03G1013500;primconf=HC;previous_id=TraesCS5A02G428600;Name=TraesCS5A03G1013500;cds=CDS_OK;mapping=fullPerfectMatch
Chr5A	IWGSC_v2.1	gene	615211197	615211529	42	+	.	TraesCS5A03G1013600		ID=TraesCS5A03G1013600;primconf=HC;previous_id=TraesCS5A02G428700;Name=TraesCS5A03G1013600;cds=CDS_OK;mapping=fullPerfectMatch
Chr5A	IWGSC_v2.1	gene	615212294	615216394	.	-	.	TraesCS5A03G1013700	Synaptobrevin	ID=TraesCS5A03G1013700;Name=TraesCS5A03G1013700;cds=CDS_OK;mapping=GMAP_ON_TARGET;previous_id=TraesCS5A02G428800
Chr5A	IWGSC_v2.1	gene	615272634	615276533	62	+	.	TraesCS5A03G1013900	Leucine rich repeat	ID=TraesCS5A03G1013900;primconf=HC;previous_id=TraesCS5A02G428900;Name=TraesCS5A03G1013900;cds=CDS_OK;mapping=fullPerfectMatch
Chr5A	IWGSC_v2.1	gene	615276530	615280756	58	-	.	TraesCS5A03G1014200		ID=TraesCS5A03G1014200;primconf=HC;previous_id=TraesCS5A02G429000;Name=TraesCS5A03G1014200;cds=CDS_OK;mapping=fullPerfectMatch
Chr5A	IWGSC_v2.1	gene	615301319	615305684	62	+	.	TraesCS5A03G1014300		ID=TraesCS5A03G1014300;primconf=HC;previous_id=TraesCS5A02G429100;Name=TraesCS5A03G1014300;cds=CDS_OK;mapping=fullPerfectMatch
Chr5A	IWGSC_v2.1	gene	615311276	615312909	49	+	.	TraesCS5A03G1014400	Cytochrome P450	ID=TraesCS5A03G1014400;primconf=HC;previous_id=TraesCS5A02G429200;Name=TraesCS5A03G1014400;cds=CDS_OK;mapping=fullPerfectMatch
Chr5A	IWGSC_v2.1	gene	615313619	615321432	60	+	.	TraesCS5A03G1014500		ID=TraesCS5A03G1014500;primconf=HC;previous_id=TraesCS5A02G429300;Name=TraesCS5A03G1014500;cds=CDS_OK;mapping=fullPerfectMatch
Chr5A	IWGSC_v2.1	gene	615321802	615325372	59	+	.	TraesCS5A03G1014600	BTB-POZ and MATH domain protein	ID=TraesCS5A03G1014600;primconf=HC;previous_id=TraesCS5A02G429400;Name=TraesCS5A03G1014600;cds=CDS_OK;mapping=fullPerfectMatch
Chr5A	IWGSC_v2.1	gene	615326374	615330940	62	-	.	TraesCS5A03G1014700	DNA binding	ID=TraesCS5A03G1014700;primconf=HC;previous_id=TraesCS5A02G429500;Name=TraesCS5A03G1014700;cds=CDS_OK;mapping=fullPerfectMatch
Chr5A	IWGSC_v2.1	gene	615432074	615434660	62	+	.	TraesCS5A03G1015100	Glycosyl hydrolases family 17	ID=TraesCS5A03G1015100;primconf=HC;previous_id=TraesCS5A02G429600;Name=TraesCS5A03G1015100;cds=CDS_OK;mapping=fullPerfectMatch
Chr5A	IWGSC_v2.1	gene	615433164	615434384	43	-	.	TraesCS5A03G1015200		ID=TraesCS5A03G1015200;primconf=HC;previous_id=TraesCS5A02G429700;Name=TraesCS5A03G1015200;cds=CDS_OK;mapping=fullPerfectMatch
Chr5A	IWGSC_v2.1	gene	615435205	615438681	51	-	.	TraesCS5A03G1015300	Zinc finger A20 and AN1 domain stress-associated protein	ID=TraesCS5A03G1015300;primconf=HC;previous_id=TraesCS5A02G429800;Name=TraesCS5A03G1015300;cds=CDS_OK;mapping=fullPerfectMatch
Chr5A	IWGSC_v2.1	gene	615666416	615666993	41	-	.	TraesCS5A03G1015700		ID=TraesCS5A03G1015700;primconf=HC;previous_id=TraesCS5A02G429900;Name=TraesCS5A03G1015700;cds=CDS_OK;mapping=fullPerfectMatch
Chr5A	IWGSC_v2.1	gene	615972217	615972651	31	-	.	TraesCS5A03G1016200		ID=TraesCS5A03G1016200;primconf=HC;previous_id=TraesCS5A02G430100;Name=TraesCS5A03G1016200;cds=CDS_OK;mapping=fullPerfectMatch
Chr5A	IWGSC_v2.1	gene	615976195	615976879	32	+	.	TraesCS5A03G1016300	Plastocyanin-like domain	ID=TraesCS5A03G1016300;primconf=HC;previous_id=TraesCS5A02G430200;Name=TraesCS5A03G1016300;cds=CDS_OK;mapping=fullPerfectMatch
Chr5A	IWGSC_v2.1	gene	616077879	616078475	28	+	.	TraesCS5A03G1016600	oxidoreductase activity	ID=TraesCS5A03G1016600;primconf=HC;previous_id=TraesCS5A02G430300;Name=TraesCS5A03G1016600;cds=CDS_OK;mapping=fullPerfectMatch
Chr5A	IWGSC_v2.1	gene	616083523	616083993	51	-	.	TraesCS5A03G1016800	mitochondrion	ID=TraesCS5A03G1016800;primconf=HC;previous_id=TraesCS5A02G430400;Name=TraesCS5A03G1016800;cds=CDS_OK;mapping=fullPerfectMatch
Chr5A	IWGSC_v2.1	gene	616099201	616099842	43	+	.	TraesCS5A03G1017100	Phytocyanin domain	ID=TraesCS5A03G1017100;primconf=HC;previous_id=TraesCS5A02G430500;Name=TraesCS5A03G1017100;cds=CDS_OK;mapping=fullPerfectMatch
Chr5A	IWGSC_v2.1	gene	616102694	616103272	38	+	.	TraesCS5A03G1017200	Cupredoxin	ID=TraesCS5A03G1017200;primconf=HC;previous_id=TraesCS5A02G430600;Name=TraesCS5A03G1017200;cds=CDS_OK;mapping=fullPerfectMatch
Chr5A	IWGSC_v2.1	gene	616107377	616108992	62	+	.	TraesCS5A03G1017300	oxidation-reduction process	ID=TraesCS5A03G1017300;primconf=HC;previous_id=TraesCS5A02G430700;Name=TraesCS5A03G1017300;cds=CDS_OK;mapping=fullPerfectMatch
Chr5A	IWGSC_v2.1	gene	616110662	616111153	47	-	.	TraesCS5A03G1017400	tr|A0A0K9Q649|A0A0K9Q649_ZOSMR	ID=TraesCS5A03G1017400;primconf=HC;previous_id=TraesCS5A02G430800;Name=TraesCS5A03G1017400;cds=CDS_OK;mapping=fullPerfectMatch
Chr5A	IWGSC_v2.1	gene	616121665	616122155	43	-	.	TraesCS5A03G1017500	Cupredoxin	ID=TraesCS5A03G1017500;primconf=HC;previous_id=TraesCS5A02G430900;Name=TraesCS5A03G1017500;cds=CDS_OK;mapping=fullPerfectMatch
Chr5A	IWGSC_v2.1	gene	616900778	616902230	41	-	.	TraesCS5A03G1017600		ID=TraesCS5A03G1017600;primconf=HC;previous_id=TraesCS5A02G431000;Name=TraesCS5A03G1017600;cds=CDS_OK;mapping=fullPerfectMatch
Chr5A	IWGSC_v2.1	gene	616921671	616926201	60	-	.	TraesCS5A03G1017900	YTH domain	ID=TraesCS5A03G1017900;primconf=HC;previous_id=TraesCS5A02G431100;Name=TraesCS5A03G1017900;cds=CDS_OK;mapping=fullPerfectMatch
Chr5A	IWGSC_v2.1	gene	616929244	616933255	57	-	.	TraesCS5A03G1018000	AT3G13460.1	ID=TraesCS5A03G1018000;primconf=HC;previous_id=TraesCS5A02G431200;Name=TraesCS5A03G1018000;cds=CDS_OK;mapping=fullPerfectMatch
Chr5A	IWGSC_v2.1	gene	617041480	617044210	55	+	.	TraesCS5A03G1018100	F-box domain	ID=TraesCS5A03G1018100;primconf=HC;previous_id=TraesCS5A02G431300;Name=TraesCS5A03G1018100;cds=CDS_OK;mapping=fullPerfectMatch
Chr5A	IWGSC_v2.1	gene	617045912	617051765	56	+	.	TraesCS5A03G1018200	protein binding	ID=TraesCS5A03G1018200;primconf=HC;previous_id=TraesCS5A02G431400;Name=TraesCS5A03G1018200;cds=CDS_OK;mapping=fullPerfectMatch
Chr5A	IWGSC_v2.1	gene	617052139	617055307	50	+	.	TraesCS5A03G1018300		ID=TraesCS5A03G1018300;primconf=HC;previous_id=TraesCS5A02G431500;Name=TraesCS5A03G1018300;cds=CDS_OK;mapping=fullPerfectMatch
Chr5A	IWGSC_v2.1	gene	617056524	617063295	62	+	.	TraesCS5A03G1018400	Protein kinase, ATP binding site	ID=TraesCS5A03G1018400;primconf=HC;previous_id=TraesCS5A02G431600;Name=TraesCS5A03G1018400;cds=CDS_OK;mapping=fullPerfectMatch
Chr5A	IWGSC_v2.1	gene	617632955	617635208	52	+	.	TraesCS5A03G1018800		ID=TraesCS5A03G1018800;primconf=HC;previous_id=TraesCS5A02G431700;Name=TraesCS5A03G1018800;cds=CDS_OK;mapping=fullPerfectMatch
Chr5A	IWGSC_v2.1	gene	617833555	617837918	50	+	.	TraesCS5A03G1019800		ID=TraesCS5A03G1019800;primconf=HC;previous_id=TraesCS5A02G431800;Name=TraesCS5A03G1019800;cds=CDS_OK;mapping=fullPerfectMatch
Chr5A	IWGSC_v2.1	gene	617915328	617918581	37	-	.	TraesCS5A03G1020400		ID=TraesCS5A03G1020400;primconf=HC;previous_id=TraesCS5A02G431900;Name=TraesCS5A03G1020400;cds=CDS_OK;mapping=fullPerfectMatch
Chr5A	IWGSC_v2.1	gene	618286047	618291175	59	+	.	TraesCS5A03G1020900	phosphatidylinositol dephosphorylation	ID=TraesCS5A03G1020900;primconf=HC;previous_id=TraesCS5A02G432000;Name=TraesCS5A03G1020900;cds=CDS_OK;mapping=fullPerfectMatch
Chr5A	IWGSC_v2.1	gene	618314689	618316804	59	+	.	TraesCS5A03G1021000	RmlC-like cupin domain	ID=TraesCS5A03G1021000;primconf=HC;previous_id=TraesCS5A02G432100;Name=TraesCS5A03G1021000;cds=CDS_OK;mapping=fullPerfectMatch
Chr5A	IWGSC_v2.1	gene	618388364	618389237	43	+	.	TraesCS5A03G1021200	proteasome core complex	ID=TraesCS5A03G1021200;primconf=HC;previous_id=TraesCS5A02G432200;Name=TraesCS5A03G1021200;cds=CDS_OK;mapping=fullPerfectMatch
Chr5A	IWGSC_v2.1	gene	618415223	618415812	31	+	.	TraesCS5A03G1021300		ID=TraesCS5A03G1021300;primconf=HC;previous_id=TraesCS5A02G432300;Name=TraesCS5A03G1021300;cds=CDS_OK;mapping=fullPerfectMatch
Chr5A	IWGSC_v2.1	gene	618569647	618570258	31	+	.	TraesCS5A03G1021800		ID=TraesCS5A03G1021800;primconf=HC;previous_id=TraesCS5A02G432400;Name=TraesCS5A03G1021800;cds=CDS_OK;mapping=fullPerfectMatch
Chr5A	IWGSC_v2.1	gene	618623840	618624451	31	+	.	TraesCS5A03G1022000		ID=TraesCS5A03G1022000;primconf=HC;previous_id=TraesCS5A02G432500;Name=TraesCS5A03G1022000;cds=CDS_OK;mapping=fullPerfectMatch
Chr5A	IWGSC_v2.1	gene	618642520	618643718	62	+	.	TraesCS5A03G1022100	tr|A0A089QAC9|A0A089QAC9_9POAL	ID=TraesCS5A03G1022100;primconf=HC;previous_id=TraesCS5A02G432600;Name=TraesCS5A03G1022100;cds=CDS_OK;mapping=fullPerfectMatch
Chr5A	IWGSC_v2.1	gene	618644067	618644564	.	-	.	TraesCS5A03G1022200		ID=TraesCS5A03G1022200;curating_team=IWGSC_appelsr;derived_from=chr5A.gene11;manually_curated=yes;Note=TRIAE_CS42_5AL_TGACv1_376534_AA1238100%2Cpseudo%2Cnon-specific lipid transfer protein GPI-anchored;Name=TraesCS5A03G1022200;cds=CDS_OK;mapping=fullPerfectMatch;previous_id=TraesCS5A02G432612
Chr5A	IWGSC_v2.1	gene	618673026	618673547	.	-	.	TraesCS5A03G1022400	lipid binding	ID=TraesCS5A03G1022400;curating_team=IWGSC_appelsr;derived_from=TraesCS5A01G432700,chr5A.gene12;manually_curated=yes;Note=TRIAE_CS42_5AL_TGACv1_377478_AA1247110%2Cnon-specific lipid transfer protein GPI-anchored;Name=TraesCS5A03G1022400;cds=CDS_OK;mapping=fullPerfectMatch;previous_id=TraesCS5A02G432700
Chr5A	IWGSC_v2.1	gene	618677785	618678303	.	-	.	TraesCS5A03G1022500	lipid transport	ID=TraesCS5A03G1022500;curating_team=IWGSC_appelsr;derived_from=TraesCS5A01G432800,chr5A.gene13;manually_curated=yes;Note=TRIAE_CS42_5AL_TGACv1_377478_AA1247120%2CTRIAE_CS42_5DL_TGACv1_434236_AA1432290%2Cnon-specific lipid transfer protein GPI-anchored;Name=TraesCS5A03G1022500;cds=CDS_OK;mapping=fullPerfectMatch;previous_id=TraesCS5A02G432800
Chr5A	IWGSC_v2.1	gene	618682971	618683477	.	-	.	TraesCS5A03G1022600	Lipid transfer protein	ID=TraesCS5A03G1022600;curating_team=IWGSC_appelsr;derived_from=TraesCS5A01G432900,chr5A.gene14;manually_curated=yes;Note=TRIAE_CS42_5AL_TGACv1_377478_AA1247140%2Cnon-specific lipid transfer protein GPI-anchored;Name=TraesCS5A03G1022600;cds=CDS_OK;mapping=fullPerfectMatch;previous_id=TraesCS5A02G432900
Chr5A	IWGSC_v2.1	gene	618741495	618741878	42	-	.	TraesCS5A03G1022700		ID=TraesCS5A03G1022700;primconf=HC;previous_id=TraesCS5A02G433000;Name=TraesCS5A03G1022700;cds=CDS_OK;mapping=fullPerfectMatch
Chr5A	IWGSC_v2.1	gene	618744289	618745368	61	-	.	TraesCS5A03G1022800	lipid transport	ID=TraesCS5A03G1022800;primconf=HC;previous_id=TraesCS5A02G433100;Name=TraesCS5A03G1022800;cds=CDS_OK;mapping=fullPerfectMatch
Chr5A	IWGSC_v2.1	gene	618858425	618860229	60	-	.	TraesCS5A03G1022900	UDP-glucoronosyl and UDP-glucosyl transferase	ID=TraesCS5A03G1022900;primconf=HC;previous_id=TraesCS5A02G433200;Name=TraesCS5A03G1022900;cds=CDS_OK;mapping=fullPerfectMatch
Chr5A	IWGSC_v2.1	gene	618884674	618886521	60	-	.	TraesCS5A03G1023100	UDP-glucoronosyl and UDP-glucosyl transferase	ID=TraesCS5A03G1023100;primconf=HC;previous_id=TraesCS5A02G433300;Name=TraesCS5A03G1023100;cds=CDS_OK;mapping=fullPerfectMatch
Chr5A	IWGSC_v2.1	gene	618935805	618937047	49	-	.	TraesCS5A03G1023200		ID=TraesCS5A03G1023200;primconf=HC;previous_id=TraesCS5A02G433400;Name=TraesCS5A03G1023200;cds=CDS_OK;mapping=fullPerfectMatch
Chr5A	IWGSC_v2.1	gene	618937488	618938214	41	+	.	TraesCS5A03G1023300		ID=TraesCS5A03G1023300;primconf=HC;previous_id=TraesCS5A02G433500;Name=TraesCS5A03G1023300;cds=CDS_OK;mapping=fullPerfectMatch
Chr5A	IWGSC_v2.1	gene	618945444	618948724	51	+	.	TraesCS5A03G1023400	AT1G65790.1	ID=TraesCS5A03G1023400;primconf=HC;previous_id=TraesCS5A02G433600;Name=TraesCS5A03G1023400;cds=CDS_OK;mapping=fullPerfectMatch
Chr5A	IWGSC_v2.1	gene	618949736	618950143	32	+	.	TraesCS5A03G1023500	Acetyltransferase (GNAT) domain	ID=TraesCS5A03G1023500;primconf=HC;previous_id=TraesCS5A02G433700;Name=TraesCS5A03G1023500;cds=CDS_OK;mapping=fullPerfectMatch
Chr5A	IWGSC_v2.1	gene	618950479	618951220	33	+	.	TraesCS5A03G1023600		ID=TraesCS5A03G1023600;primconf=HC;previous_id=TraesCS5A02G433800;Name=TraesCS5A03G1023600;cds=CDS_OK;mapping=fullPerfectMatch
Chr5A	IWGSC_v2.1	gene	618966770	618967330	60	+	.	TraesCS5A03G1023800	tr|Q852L7|Q852L7_ORYSJ	ID=TraesCS5A03G1023800;primconf=HC;previous_id=TraesCS5A02G433900;Name=TraesCS5A03G1023800;cds=CDS_OK;mapping=fullPerfectMatch
Chr5A	IWGSC_v2.1	gene	618968209	618970406	55	+	.	TraesCS5A03G1023900	GNAT domain	ID=TraesCS5A03G1023900;primconf=HC;previous_id=TraesCS5A02G434000;Name=TraesCS5A03G1023900;cds=CDS_OK;mapping=fullPerfectMatch
Chr5A	IWGSC_v2.1	gene	618969608	618975074	62	-	.	TraesCS5A03G1024000	Glutamate/phenylalanine/leucine/valine dehydrogenase, C-terminal	ID=TraesCS5A03G1024000;primconf=HC;previous_id=TraesCS5A02G434100;Name=TraesCS5A03G1024000;cds=CDS_OK;mapping=fullPerfectMatch
Chr5A	IWGSC_v2.1	gene	618998102	618999870	59	-	.	TraesCS5A03G1024200	Ribosomal protein S13	ID=TraesCS5A03G1024200;primconf=HC;previous_id=TraesCS5A02G434200;Name=TraesCS5A03G1024200;cds=CDS_OK;mapping=fullPerfectMatch
Chr5A	IWGSC_v2.1	gene	619013265	619017293	44	-	.	TraesCS5A03G1024600	protein kinase activity	ID=TraesCS5A03G1024600;primconf=HC;previous_id=TraesCS5A02G434300;Name=TraesCS5A03G1024600;cds=CDS_OK;mapping=fullPerfectMatch
Chr5A	IWGSC_v2.1	gene	619108669	619119190	61	+	.	TraesCS5A03G1024800	Zinc finger, CCHC-type	ID=TraesCS5A03G1024800;primconf=HC;previous_id=TraesCS5A02G434400;Name=TraesCS5A03G1024800;cds=CDS_OK;mapping=fullPerfectMatch
Chr5A	IWGSC_v2.1	gene	619120102	619123513	59	+	.	TraesCS5A03G1024900		ID=TraesCS5A03G1024900;primconf=HC;previous_id=TraesCS5A02G434500;Name=TraesCS5A03G1024900;cds=CDS_OK;mapping=fullPerfectMatch
Chr5A	IWGSC_v2.1	gene	619127887	619129257	31	-	.	TraesCS5A03G1025000	C2H2-type zinc finger	ID=TraesCS5A03G1025000;primconf=HC;previous_id=TraesCS5A02G434600;Name=TraesCS5A03G1025000;cds=CDS_OK;mapping=fullPerfectMatch
Chr5A	IWGSC_v2.1	gene	619723331	619724970	53	-	.	TraesCS5A03G1025800	Pectinesterase, catalytic	ID=TraesCS5A03G1025800;primconf=HC;previous_id=TraesCS5A02G434700;Name=TraesCS5A03G1025800;cds=CDS_OK;mapping=fullPerfectMatch
Chr5A	IWGSC_v2.1	gene	619992426	619993243	32	+	.	TraesCS5A03G1026500	BTB/POZ domain	ID=TraesCS5A03G1026500;primconf=HC;previous_id=TraesCS5A02G434800;Name=TraesCS5A03G1026500;cds=CDS_OK;mapping=fullPerfectMatch
Chr5A	IWGSC_v2.1	gene	620024040	620025608	52	+	.	TraesCS5A03G1026600	MATH domain	ID=TraesCS5A03G1026600;primconf=HC;previous_id=TraesCS5A02G434900;Name=TraesCS5A03G1026600;cds=CDS_OK;mapping=fullPerfectMatch
Chr5A	IWGSC_v2.1	gene	620145939	620147128	50	+	.	TraesCS5A03G1026800	TRAF-like	ID=TraesCS5A03G1026800;primconf=HC;previous_id=TraesCS5A02G435000;Name=TraesCS5A03G1026800;cds=CDS_OK;mapping=fullPerfectMatch
Chr5A	IWGSC_v2.1	gene	620183369	620183830	39	+	.	TraesCS5A03G1027100	BTB/POZ domain	ID=TraesCS5A03G1027100;primconf=HC;previous_id=TraesCS5A02G435100;Name=TraesCS5A03G1027100;cds=CDS_OK;mapping=fullPerfectMatch
Chr5A	IWGSC_v2.1	gene	620349927	620350988	39	+	.	TraesCS5A03G1027300	BTB/POZ domain	ID=TraesCS5A03G1027300;primconf=HC;previous_id=TraesCS5A02G435200;Name=TraesCS5A03G1027300;cds=CDS_OK;mapping=fullPerfectMatch
Chr5A	IWGSC_v2.1	gene	620471250	620472564	50	+	.	TraesCS5A03G1027400	protein binding	ID=TraesCS5A03G1027400;primconf=HC;previous_id=TraesCS5A02G435300;Name=TraesCS5A03G1027400;cds=CDS_OK;mapping=fullPerfectMatch
Chr5A	IWGSC_v2.1	gene	620533533	620535205	60	-	.	TraesCS5A03G1027600	GDSL lipase/esterase	ID=TraesCS5A03G1027600;primconf=HC;previous_id=TraesCS5A02G435400;Name=TraesCS5A03G1027600;cds=CDS_OK;mapping=fullPerfectMatch
Chr5A	IWGSC_v2.1	gene	620810553	620811874	52	-	.	TraesCS5A03G1027900		ID=TraesCS5A03G1027900;primconf=HC;previous_id=TraesCS5A02G435500;Name=TraesCS5A03G1027900;cds=CDS_OK;mapping=fullPerfectMatch
Chr5A	IWGSC_v2.1	gene	620815152	620820320	57	-	.	TraesCS5A03G1028000	Folate/biopterin transporter family protein, expressed	ID=TraesCS5A03G1028000;primconf=HC;previous_id=TraesCS5A02G435600;Name=TraesCS5A03G1028000;cds=CDS_OK;mapping=fullPerfectMatch
Chr5A	IWGSC_v2.1	gene	620826255	620830493	60	+	.	TraesCS5A03G1028100	tr|B9SK81|B9SK81_RICCO	ID=TraesCS5A03G1028100;primconf=HC;previous_id=TraesCS5A02G435700;Name=TraesCS5A03G1028100;cds=CDS_OK;mapping=fullPerfectMatch
Chr5A	IWGSC_v2.1	gene	620831490	620834553	54	-	.	TraesCS5A03G1028200		ID=TraesCS5A03G1028200;primconf=HC;previous_id=TraesCS5A02G435800;Name=TraesCS5A03G1028200;cds=CDS_OK;mapping=fullPerfectMatch
Chr5A	IWGSC_v2.1	gene	620956844	620959343	38	+	.	TraesCS5A03G1028300	protein binding	ID=TraesCS5A03G1028300;primconf=HC;curating_team=IWGSC_steinn;derived_from=TraesCS5A01G435900,PPRFinder_1043;manually_curated=yes;Name=TraesCS5A03G1028300;cds=CDS_OK;mapping=fullPerfectMatch;previous_id=TraesCS5A02G435900
Chr5A	IWGSC_v2.1	gene	620962829	620964352	62	-	.	TraesCS5A03G1028400	Leucine rich repeat N-terminal domain	ID=TraesCS5A03G1028400;primconf=HC;previous_id=TraesCS5A02G436000;Name=TraesCS5A03G1028400;cds=CDS_OK;mapping=fullPerfectMatch
Chr5A	IWGSC_v2.1	gene	620972635	620974800	44	+	.	TraesCS5A03G1028600	Pentatricopeptide repeat	ID=TraesCS5A03G1028600;primconf=HC;curating_team=IWGSC_steinn;derived_from=TraesCS5A01G436100,PPRFinder_1044;manually_curated=yes;Name=TraesCS5A03G1028600;cds=CDS_OK;mapping=fullPerfectMatch;previous_id=TraesCS5A02G436100
Chr5A	IWGSC_v2.1	gene	620974979	620978763	41	+	.	TraesCS5A03G1028700	protein binding	ID=TraesCS5A03G1028700;primconf=HC;previous_id=TraesCS5A02G436200;Name=TraesCS5A03G1028700;cds=CDS_OK;mapping=fullPerfectMatch
Chr5A	IWGSC_v2.1	gene	621037178	621046019	36	-	.	TraesCS5A03G1028900	Aminotransferase class I and II	ID=TraesCS5A03G1028900;primconf=HC;previous_id=TraesCS5A02G436300;Name=TraesCS5A03G1028900;cds=CDS_OK;mapping=fullPerfectMatch
Chr5A	IWGSC_v2.1	gene	621119932	621128977	39	-	.	TraesCS5A03G1029200	Ribosomal protein L22p/L17e	ID=TraesCS5A03G1029200;primconf=HC;previous_id=TraesCS5A02G436400;Name=TraesCS5A03G1029200;cds=CDS_OK;mapping=fullPerfectMatch
Chr5A	IWGSC_v2.1	gene	621129055	621129270	35	-	.	TraesCS5A03G1029300	Ribosomal protein S19 conserved site	ID=TraesCS5A03G1029300;primconf=HC;previous_id=TraesCS5A02G436500;Name=TraesCS5A03G1029300;cds=CDS_OK;mapping=fullPerfectMatch
Chr5A	IWGSC_v2.1	gene	621129570	621130118	41	+	.	TraesCS5A03G1029500		ID=TraesCS5A03G1029500;primconf=HC;previous_id=TraesCS5A02G436600;Name=TraesCS5A03G1029500;cds=CDS_OK;mapping=fullPerfectMatch
Chr5A	IWGSC_v2.1	gene	621129600	621130096	40	-	.	TraesCS5A03G1029600	Ribosomal protein L2, C-terminal	ID=TraesCS5A03G1029600;primconf=HC;previous_id=TraesCS5A02G436700;Name=TraesCS5A03G1029600;cds=CDS_OK;mapping=fullPerfectMatch
Chr5A	IWGSC_v2.1	gene	621130944	621131105	41	+	.	TraesCS5A03G1029800		ID=TraesCS5A03G1029800;primconf=HC;previous_id=TraesCS5A02G436800;Name=TraesCS5A03G1029800;cds=CDS_OK;mapping=fullPerfectMatch
Chr5A	IWGSC_v2.1	gene	621131114	621131382	26	-	.	TraesCS5A03G1029900	50S ribosomal protein L23	ID=TraesCS5A03G1029900;primconf=HC;previous_id=TraesCS5A02G436900;Name=TraesCS5A03G1029900;cds=CDS_OK;mapping=fullPerfectMatch
Chr5A	IWGSC_v2.1	gene	621137677	621137820	29	-	.	TraesCS5A03G1030800	tr|A0A075W2X2|A0A075W2X2_AEGBI	ID=TraesCS5A03G1030800;primconf=HC;previous_id=TraesCS5A02G437000;Name=TraesCS5A03G1030800;cds=CDS_OK;mapping=fullPerfectMatch
Chr5A	IWGSC_v2.1	gene	621137924	621138040	41	-	.	TraesCS5A03G1030900	photosynthesis	ID=TraesCS5A03G1030900;primconf=HC;previous_id=TraesCS5A02G437100;Name=TraesCS5A03G1030900;cds=CDS_OK;mapping=fullPerfectMatch
Chr5A	IWGSC_v2.1	gene	621223207	621224755	43	+	.	TraesCS5A03G1031200	metabolic process	ID=TraesCS5A03G1031200;primconf=HC;previous_id=TraesCS5A02G437200;Name=TraesCS5A03G1031200;cds=CDS_OK;mapping=fullPerfectMatch
Chr5A	IWGSC_v2.1	gene	621317355	621318353	60	+	.	TraesCS5A03G1032000	hydrolase activity	ID=TraesCS5A03G1032000;primconf=HC;previous_id=TraesCS5A02G437300;Name=TraesCS5A03G1032000;cds=CDS_OK;mapping=fullPerfectMatch
Chr5A	IWGSC_v2.1	gene	621330338	621331723	42	-	.	TraesCS5A03G1032100	tr|M7YTB1|M7YTB1_TRIUA	ID=TraesCS5A03G1032100;primconf=HC;previous_id=TraesCS5A02G437400;Name=TraesCS5A03G1032100;cds=CDS_OK;mapping=fullPerfectMatch
Chr5A	IWGSC_v2.1	gene	621333688	621334797	41	-	.	TraesCS5A03G1032200	Transcription factor IIA, alpha/beta subunit	ID=TraesCS5A03G1032200;primconf=HC;previous_id=TraesCS5A02G437500;Name=TraesCS5A03G1032200;cds=CDS_OK;mapping=fullPerfectMatch
Chr5A	IWGSC_v2.1	gene	621541163	621544475	62	+	.	TraesCS5A03G1033100		ID=TraesCS5A03G1033100;primconf=HC;previous_id=TraesCS5A02G437600;Name=TraesCS5A03G1033100;cds=CDS_OK;mapping=fullPerfectMatch
Chr5A	IWGSC_v2.1	gene	621544712	621545522	48	-	.	TraesCS5A03G1033300		ID=TraesCS5A03G1033300;primconf=HC;previous_id=TraesCS5A02G437700;Name=TraesCS5A03G1033300;cds=CDS_OK;mapping=fullPerfectMatch
Chr5A	IWGSC_v2.1	gene	621546667	621550540	62	-	.	TraesCS5A03G1033400		ID=TraesCS5A03G1033400;primconf=HC;previous_id=TraesCS5A02G437800;Name=TraesCS5A03G1033400;cds=CDS_OK;mapping=fullPerfectMatch
Chr5A	IWGSC_v2.1	gene	621550908	621554784	55	+	.	TraesCS5A03G1033500	nucleus	ID=TraesCS5A03G1033500;primconf=HC;previous_id=TraesCS5A02G437900;Name=TraesCS5A03G1033500;cds=CDS_OK;mapping=fullPerfectMatch
Chr5A	IWGSC_v2.1	gene	621554865	621556273	62	-	.	TraesCS5A03G1033700		ID=TraesCS5A03G1033700;primconf=HC;previous_id=TraesCS5A02G438000;Name=TraesCS5A03G1033700;cds=CDS_OK;mapping=fullPerfectMatch
Chr5A	IWGSC_v2.1	gene	621576106	621580157	52	+	.	TraesCS5A03G1034000		ID=TraesCS5A03G1034000;primconf=HC;previous_id=TraesCS5A02G438100;Name=TraesCS5A03G1034000;cds=CDS_OK;mapping=fullPerfectMatch
Chr5A	IWGSC_v2.1	gene	621585853	621587040	37	+	.	TraesCS5A03G1034200		ID=TraesCS5A03G1034200;primconf=HC;previous_id=TraesCS5A02G438200;Name=TraesCS5A03G1034200;cds=CDS_OK;mapping=fullPerfectMatch
Chr5A	IWGSC_v2.1	gene	621615099	621616201	62	-	.	TraesCS5A03G1034300		ID=TraesCS5A03G1034300;primconf=HC;previous_id=TraesCS5A02G438300;Name=TraesCS5A03G1034300;cds=CDS_OK;mapping=fullPerfectMatch
Chr5A	IWGSC_v2.1	gene	621713500	621714874	33	+	.	TraesCS5A03G1034600	B3 DNA binding domain	ID=TraesCS5A03G1034600;primconf=HC;previous_id=TraesCS5A02G438500;Name=TraesCS5A03G1034600;cds=CDS_OK;mapping=fullPerfectMatch
Chr5A	IWGSC_v2.1	gene	621815789	621820061	42	+	.	TraesCS5A03G1034700	tr|M8AYD2|M8AYD2_AEGTA	ID=TraesCS5A03G1034700;primconf=HC;previous_id=TraesCS5A02G438600;Name=TraesCS5A03G1034700;cds=CDS_OK;mapping=fullPerfectMatch
Chr5A	IWGSC_v2.1	gene	621827778	621830968	43	+	.	TraesCS5A03G1035000	tr|M8B138|M8B138_AEGTA	ID=TraesCS5A03G1035000;primconf=HC;previous_id=TraesCS5A02G438700;Name=TraesCS5A03G1035000;cds=CDS_OK;mapping=fullPerfectMatch
Chr5A	IWGSC_v2.1	gene	622033009	622036975	52	+	.	TraesCS5A03G1035400		ID=TraesCS5A03G1035400;primconf=HC;previous_id=TraesCS5A02G438800;Name=TraesCS5A03G1035400;cds=CDS_OK;mapping=fullPerfectMatch
Chr5A	IWGSC_v2.1	gene	622256794	622257814	62	+	.	TraesCS5A03G1035600		ID=TraesCS5A03G1035600;primconf=HC;previous_id=TraesCS5A02G438900;Name=TraesCS5A03G1035600;cds=CDS_OK;mapping=fullPerfectMatch
Chr5A	IWGSC_v2.1	gene	622335795	622338098	37	+	.	TraesCS5A03G1035900		ID=TraesCS5A03G1035900;primconf=HC;previous_id=TraesCS5A02G439000;Name=TraesCS5A03G1035900;cds=CDS_OK;mapping=fullPerfectMatch
Chr5A	IWGSC_v2.1	gene	622417354	622419537	54	-	.	TraesCS5A03G1036300	Ribosomal protein L4 domain	ID=TraesCS5A03G1036300;primconf=HC;previous_id=TraesCS5A02G439100;Name=TraesCS5A03G1036300;cds=CDS_OK;mapping=fullMatchWithMissmatches
Chr5A	IWGSC_v2.1	gene	622711149	622712969	61	+	.	TraesCS5A03G1036400		ID=TraesCS5A03G1036400;primconf=HC;previous_id=TraesCS5A02G439200;Name=TraesCS5A03G1036400;cds=CDS_OK;mapping=fullPerfectMatch
Chr5A	IWGSC_v2.1	gene	622846439	622848801	54	-	.	TraesCS5A03G1036700	WD domain, G-beta repeat	ID=TraesCS5A03G1036700;primconf=HC;previous_id=TraesCS5A02G439300;Name=TraesCS5A03G1036700;cds=CDS_OK;mapping=fullPerfectMatch
Chr5A	IWGSC_v2.1	gene	622849216	622855973	45	+	.	TraesCS5A03G1036800		ID=TraesCS5A03G1036800;primconf=HC;previous_id=TraesCS5A02G439400;Name=TraesCS5A03G1036800;cds=CDS_OK;mapping=fullPerfectMatch
Chr5A	IWGSC_v2.1	gene	622859358	622859693	28	-	.	TraesCS5A03G1036900		ID=TraesCS5A03G1036900;primconf=HC;previous_id=TraesCS5A02G439500;Name=TraesCS5A03G1036900;cds=CDS_OK;mapping=fullPerfectMatch
Chr5A	IWGSC_v2.1	gene	622861969	622862907	29	-	.	TraesCS5A03G1037100		ID=TraesCS5A03G1037100;primconf=HC;previous_id=TraesCS5A02G439600;Name=TraesCS5A03G1037100;cds=CDS_OK;mapping=fullPerfectMatch
Chr5A	IWGSC_v2.1	gene	622876005	622876787	53	+	.	TraesCS5A03G1037300	Allergen V5/Tpx-1-related, conserved site	ID=TraesCS5A03G1037300;primconf=HC;previous_id=TraesCS5A02G439700;Name=TraesCS5A03G1037300;cds=CDS_OK;mapping=fullPerfectMatch
Chr5A	IWGSC_v2.1	gene	623029891	623030394	50	+	.	TraesCS5A03G1037400	CAP domain	ID=TraesCS5A03G1037400;primconf=HC;previous_id=TraesCS5A02G439800;Name=TraesCS5A03G1037400;cds=CDS_OK;mapping=fullPerfectMatch
Chr5A	IWGSC_v2.1	gene	623306300	623306800	.	+	.	TraesCS5A03G1037800	tr|M8BY09|M8BY09_AEGTA	ID=TraesCS5A03G1037800;Name=TraesCS5A03G1037800;cds=CDS_OK;mapping=GMAP_ON_TARGET;previous_id=TraesCS5A02G439900
Chr5A	IWGSC_v2.1	gene	623385643	623386143	50	+	.	TraesCS5A03G1038000	extracellular region	ID=TraesCS5A03G1038000;primconf=HC;previous_id=TraesCS5A02G440000;Name=TraesCS5A03G1038000;cds=CDS_OK;mapping=fullPerfectMatch
Chr5A	IWGSC_v2.1	gene	623395748	623397786	62	-	.	TraesCS5A03G1038200	transmembrane transporter activity	ID=TraesCS5A03G1038200;primconf=HC;previous_id=TraesCS5A02G440100;Name=TraesCS5A03G1038200;cds=CDS_OK;mapping=fullPerfectMatch
Chr5A	IWGSC_v2.1	gene	623601603	623602069	33	+	.	TraesCS5A03G1038300		ID=TraesCS5A03G1038300;primconf=HC;previous_id=TraesCS5A02G440200;Name=TraesCS5A03G1038300;cds=CDS_OK;mapping=fullPerfectMatch
Chr5A	IWGSC_v2.1	gene	623603033	623615384	61	+	.	TraesCS5A03G1038400	GTP binding	ID=TraesCS5A03G1038400;primconf=HC;previous_id=TraesCS5A02G440300;Name=TraesCS5A03G1038400;cds=CDS_OK;mapping=fullPerfectMatch
Chr5A	IWGSC_v2.1	gene	623615775	623620441	61	-	.	TraesCS5A03G1038800	Basic leucine-zipper C terminal	ID=TraesCS5A03G1038800;primconf=HC;previous_id=TraesCS5A02G440400;Name=TraesCS5A03G1038800;cds=CDS_OK;mapping=fullPerfectMatch
Chr5A	IWGSC_v2.1	gene	623702094	623704870	40	+	.	TraesCS5A03G1039100	BTB/POZ domain	ID=TraesCS5A03G1039100;primconf=HC;previous_id=TraesCS5A02G440500;Name=TraesCS5A03G1039100;cds=CDS_OK;mapping=fullPerfectMatch
Chr5A	IWGSC_v2.1	gene	623708906	623711067	32	-	.	TraesCS5A03G1039300	ADP binding	ID=TraesCS5A03G1039300;primconf=HC;previous_id=TraesCS5A02G440600;Name=TraesCS5A03G1039300;cds=CDS_OK;mapping=fullPerfectMatch
Chr5A	IWGSC_v2.1	gene	623712262	623715834	52	-	.	TraesCS5A03G1039400	tr|A0A1E5UJV8|A0A1E5UJV8_9POAL	ID=TraesCS5A03G1039400;primconf=HC;previous_id=TraesCS5A02G440700;Name=TraesCS5A03G1039400;cds=CDS_OK;mapping=fullPerfectMatch
Chr5A	IWGSC_v2.1	gene	623717208	623724016	48	-	.	TraesCS5A03G1039500	metabolic process	ID=TraesCS5A03G1039500;primconf=HC;previous_id=TraesCS5A02G440800;Name=TraesCS5A03G1039500;cds=CDS_OK;mapping=fullPerfectMatch
Chr5A	IWGSC_v2.1	gene	623738673	623740603	37	-	.	TraesCS5A03G1039600	Aldolase-type TIM barrel	ID=TraesCS5A03G1039600;primconf=HC;previous_id=TraesCS5A02G440900;Name=TraesCS5A03G1039600;cds=CDS_OK;mapping=fullPerfectMatch
Chr5A	IWGSC_v2.1	gene	623901798	623908610	.	+	.	TraesCS5A03G1039700	tr|A0A1D5YPP8|A0A1D5YPP8_WHEAT	ID=TraesCS5A03G1039700;Name=TraesCS5A03G1039700;cds=CDS_OK;mapping=GMAP_ON_TARGET;previous_id=TraesCS5A02G441000
Chr5A	IWGSC_v2.1	gene	624047089	624049769	55	+	.	TraesCS5A03G1040300	tr|A0A1E5UJV8|A0A1E5UJV8_9POAL	ID=TraesCS5A03G1040300;primconf=HC;previous_id=TraesCS5A02G441100;Name=TraesCS5A03G1040300;cds=CDS_OK;mapping=fullPerfectMatch
Chr5A	IWGSC_v2.1	gene	624055144	624061719	50	-	.	TraesCS5A03G1040400		ID=TraesCS5A03G1040400;primconf=HC;previous_id=TraesCS5A02G441200;Name=TraesCS5A03G1040400;cds=CDS_OK;mapping=fullPerfectMatch
Chr5A	IWGSC_v2.1	gene	624078142	624080398	47	+	.	TraesCS5A03G1040500	tryptophan synthase activity	ID=TraesCS5A03G1040500;primconf=HC;previous_id=TraesCS5A02G441300;Name=TraesCS5A03G1040500;cds=CDS_OK;mapping=fullPerfectMatch
Chr5A	IWGSC_v2.1	gene	624085984	624088111	59	-	.	TraesCS5A03G1040600	Glycoside hydrolase family 10 domain	ID=TraesCS5A03G1040600;primconf=HC;previous_id=TraesCS5A02G441400;Name=TraesCS5A03G1040600;cds=CDS_OK;mapping=fullPerfectMatch
Chr5A	IWGSC_v2.1	gene	624149544	624152828	40	+	.	TraesCS5A03G1040700		ID=TraesCS5A03G1040700;primconf=HC;previous_id=TraesCS5A02G441500;Name=TraesCS5A03G1040700;cds=CDS_OK;mapping=fullPerfectMatch
Chr5A	IWGSC_v2.1	gene	624245281	624247477	59	-	.	TraesCS5A03G1041300	Glycoside hydrolase superfamily	ID=TraesCS5A03G1041300;primconf=HC;previous_id=TraesCS5A02G441600;Name=TraesCS5A03G1041300;cds=CDS_OK;mapping=fullPerfectMatch
Chr5A	IWGSC_v2.1	gene	624317779	624319925	59	-	.	TraesCS5A03G1041800	Glycoside hydrolase superfamily	ID=TraesCS5A03G1041800;primconf=HC;previous_id=TraesCS5A02G441700;Name=TraesCS5A03G1041800;cds=CDS_OK;mapping=fullPerfectMatch
Chr5A	IWGSC_v2.1	gene	624399524	624400810	41	+	.	TraesCS5A03G1042000		ID=TraesCS5A03G1042000;primconf=HC;previous_id=TraesCS5A02G441800;Name=TraesCS5A03G1042000;cds=CDS_OK;mapping=fullPerfectMatch
Chr5A	IWGSC_v2.1	gene	624402764	624407336	.	+	.	TraesCS5A03G1042100	Helix-loop-helix DNA-binding domain	ID=TraesCS5A03G1042100;Name=TraesCS5A03G1042100;cds=CDS_OK;mapping=GMAP_ON_TARGET;previous_id=TraesCS5A02G441900
Chr5A	IWGSC_v2.1	gene	624409942	624414541	.	+	.	TraesCS5A03G1042300	tr|A0A199W0S6|A0A199W0S6_ANACO	ID=TraesCS5A03G1042300;Name=TraesCS5A03G1042300;cds=CDS_OK;mapping=GMAP_ON_TARGET;previous_id=TraesCS5A02G442000
Chr5A	IWGSC_v2.1	gene	624621862	624623339	28	-	.	TraesCS5A03G1042900	Leucine-rich repeat, typical subtype	ID=TraesCS5A03G1042900;primconf=HC;previous_id=TraesCS5A02G442100;Name=TraesCS5A03G1042900;cds=CDS_OK;mapping=fullPerfectMatch
Chr5A	IWGSC_v2.1	gene	624625102	624630748	60	-	.	TraesCS5A03G1043000	Nucleic acid-binding, OB-fold	ID=TraesCS5A03G1043000;primconf=HC;previous_id=TraesCS5A02G442200;Name=TraesCS5A03G1043000;cds=CDS_OK;mapping=fullPerfectMatch
Chr5A	IWGSC_v2.1	gene	624630915	624637789	62	+	.	TraesCS5A03G1043100	tr|M7Z9W8|M7Z9W8_TRIUA	ID=TraesCS5A03G1043100;primconf=HC;previous_id=TraesCS5A02G442300;Name=TraesCS5A03G1043100;cds=CDS_OK;mapping=fullPerfectMatch
Chr5A	IWGSC_v2.1	gene	624637736	624640537	63	-	.	TraesCS5A03G1043200	acid phosphatase activity	ID=TraesCS5A03G1043200;primconf=HC;previous_id=TraesCS5A02G442400;Name=TraesCS5A03G1043200;cds=CDS_OK;mapping=fullPerfectMatch
Chr5A	IWGSC_v2.1	gene	624843128	624847694	63	+	.	TraesCS5A03G1043400	Eukaryotic translation initiation factor 3 subunit B	ID=TraesCS5A03G1043400;primconf=HC;previous_id=TraesCS5A02G442500;Name=TraesCS5A03G1043400;cds=CDS_OK;mapping=fullPerfectMatch
Chr5A	IWGSC_v2.1	gene	624848628	624849320	40	-	.	TraesCS5A03G1043500		ID=TraesCS5A03G1043500;primconf=HC;previous_id=TraesCS5A02G442600;Name=TraesCS5A03G1043500;cds=CDS_OK;mapping=fullPerfectMatch
Chr5A	IWGSC_v2.1	gene	624854859	624857428	37	-	.	TraesCS5A03G1043600	tr|Q6K268|Q6K268_ORYSJ	ID=TraesCS5A03G1043600;primconf=HC;previous_id=TraesCS5A02G442700;Name=TraesCS5A03G1043600;cds=CDS_OK;mapping=fullPerfectMatch
Chr5A	IWGSC_v2.1	gene	624879007	624883553	63	-	.	TraesCS5A03G1043800	Diphosphomevalonate/phosphomevalonate decarboxylase	ID=TraesCS5A03G1043800;primconf=HC;previous_id=TraesCS5A02G442800;Name=TraesCS5A03G1043800;cds=CDS_OK;mapping=fullPerfectMatch
Chr5A	IWGSC_v2.1	gene	625059034	625060582	49	-	.	TraesCS5A03G1043900		ID=TraesCS5A03G1043900;primconf=HC;previous_id=TraesCS5A02G442900;Name=TraesCS5A03G1043900;cds=CDS_OK;mapping=fullPerfectMatch
Chr5A	IWGSC_v2.1	gene	625060699	625066693	58	+	.	TraesCS5A03G1044000	Zinc finger, C3HC4 type (RING finger)	ID=TraesCS5A03G1044000;primconf=HC;previous_id=TraesCS5A02G443000;Name=TraesCS5A03G1044000;cds=CDS_OK;mapping=fullPerfectMatch
Chr5A	IWGSC_v2.1	gene	625067272	625069081	60	-	.	TraesCS5A03G1044100		ID=TraesCS5A03G1044100;primconf=HC;previous_id=TraesCS5A02G443100;Name=TraesCS5A03G1044100;cds=CDS_OK;mapping=fullPerfectMatch
Chr5A	IWGSC_v2.1	gene	625337765	625342600	45	+	.	TraesCS5A03G1044800	chromatin binding	ID=TraesCS5A03G1044800;primconf=HC;previous_id=TraesCS5A02G443200;Name=TraesCS5A03G1044800;cds=CDS_OK;mapping=fullPerfectMatch
Chr5A	IWGSC_v2.1	gene	625343275	625344367	60	-	.	TraesCS5A03G1044900		ID=TraesCS5A03G1044900;primconf=HC;previous_id=TraesCS5A02G443300;Name=TraesCS5A03G1044900;cds=CDS_OK;mapping=fullPerfectMatch
Chr5A	IWGSC_v2.1	gene	625353796	625355119	57	-	.	TraesCS5A03G1045000	Expansin/pollen allergen, DPBB domain	ID=TraesCS5A03G1045000;primconf=HC;previous_id=TraesCS5A02G443400;Name=TraesCS5A03G1045000;cds=CDS_OK;mapping=fullPerfectMatch
Chr5A	IWGSC_v2.1	gene	625402615	625406787	46	-	.	TraesCS5A03G1045100	Tubulin/FtsZ family, GTPase domain	ID=TraesCS5A03G1045100;primconf=HC;previous_id=TraesCS5A02G443500;Name=TraesCS5A03G1045100;cds=CDS_OK;mapping=fullPerfectMatch
Chr5A	IWGSC_v2.1	gene	625415198	625417656	52	+	.	TraesCS5A03G1045200	tr|B9SZ54|B9SZ54_RICCO	ID=TraesCS5A03G1045200;primconf=HC;previous_id=TraesCS5A02G443600;Name=TraesCS5A03G1045200;cds=CDS_OK;mapping=fullPerfectMatch
Chr5A	IWGSC_v2.1	gene	625421609	625424154	59	-	.	TraesCS5A03G1045300	RNA binding	ID=TraesCS5A03G1045300;primconf=HC;previous_id=TraesCS5A02G443700;Name=TraesCS5A03G1045300;cds=CDS_OK;mapping=fullPerfectMatch
Chr5A	IWGSC_v2.1	gene	625534980	625536361	62	+	.	TraesCS5A03G1045500	tr|O65795|O65795_WHEAT	ID=TraesCS5A03G1045500;primconf=HC;previous_id=TraesCS5A02G443800;Name=TraesCS5A03G1045500;cds=CDS_OK;mapping=fullPerfectMatch
Chr5A	IWGSC_v2.1	gene	625803666	625804885	53	+	.	TraesCS5A03G1045700	nucleus	ID=TraesCS5A03G1045700;primconf=HC;previous_id=TraesCS5A02G443900;Name=TraesCS5A03G1045700;cds=CDS_OK;mapping=fullPerfectMatch
Chr5A	IWGSC_v2.1	gene	625805826	625806236	28	-	.	TraesCS5A03G1045800	cytochrome P450, family 705, subfamily A, polypeptide 15	ID=TraesCS5A03G1045800;primconf=HC;previous_id=TraesCS5A02G444000;Name=TraesCS5A03G1045800;cds=CDS_OK;mapping=fullPerfectMatch
Chr5A	IWGSC_v2.1	gene	626056029	626058920	49	-	.	TraesCS5A03G1046800		ID=TraesCS5A03G1046800;primconf=HC;previous_id=TraesCS5A02G444100;Name=TraesCS5A03G1046800;cds=CDS_OK;mapping=fullPerfectMatch
Chr5A	IWGSC_v2.1	gene	626059914	626063160	54	-	.	TraesCS5A03G1046900		ID=TraesCS5A03G1046900;primconf=HC;previous_id=TraesCS5A02G444200;Name=TraesCS5A03G1046900;cds=CDS_OK;mapping=fullPerfectMatch
Chr5A	IWGSC_v2.1	gene	626314434	626315926	59	-	.	TraesCS5A03G1047100	DNA binding	ID=TraesCS5A03G1047100;primconf=HC;previous_id=TraesCS5A02G444300;Name=TraesCS5A03G1047100;cds=CDS_OK;mapping=fullPerfectMatch
Chr5A	IWGSC_v2.1	gene	626517750	626521065	51	+	.	TraesCS5A03G1047300		ID=TraesCS5A03G1047300;primconf=HC;previous_id=TraesCS5A02G444400;Name=TraesCS5A03G1047300;cds=CDS_OK;mapping=fullPerfectMatch
Chr5A	IWGSC_v2.1	gene	626546235	626548077	60	-	.	TraesCS5A03G1047400	Glycosyltransferase	ID=TraesCS5A03G1047400;primconf=HC;previous_id=TraesCS5A02G444500;Name=TraesCS5A03G1047400;cds=CDS_OK;mapping=fullPerfectMatch
Chr5A	IWGSC_v2.1	gene	626550325	626553598	.	-	.	TraesCS5A03G1047500	Protein kinase domain	ID=TraesCS5A03G1047500;manually_curated=yes;curating_team=IWGSC_Rothamsted;Name=TraesCS5A03G1047500;derived_from=TraesCS5A01G444600,TaWAK299_5A-gene;cds=CDS_OK;mapping=fullPerfectMatch;previous_id=TraesCS5A02G444600
Chr5A	IWGSC_v2.1	gene	626561828	626565422	.	-	.	TraesCS5A03G1047600	Protein kinase domain	ID=TraesCS5A03G1047600;manually_curated=yes;curating_team=IWGSC_Rothamsted;Name=TraesCS5A03G1047600;derived_from=TraesCS5A01G444700,TaWAK300_5A-gene;cds=CDS_OK;mapping=fullPerfectMatch;previous_id=TraesCS5A02G444700
Chr5A	IWGSC_v2.1	gene	626573582	626575220	37	-	.	TraesCS5A03G1047800		ID=TraesCS5A03G1047800;primconf=HC;previous_id=TraesCS5A02G444800;Name=TraesCS5A03G1047800;cds=CDS_OK;mapping=fullPerfectMatch
Chr5A	IWGSC_v2.1	gene	626578953	626583522	51	-	.	TraesCS5A03G1047900	protein kinase activity	ID=TraesCS5A03G1047900;primconf=HC;previous_id=TraesCS5A02G444900;Name=TraesCS5A03G1047900;cds=CDS_OK;mapping=fullPerfectMatch
Chr5A	IWGSC_v2.1	gene	626583632	626597582	.	-	.	TraesCS5A03G1048000		ID=TraesCS5A03G1048000;Name=TraesCS5A03G1048000;cds=CDS_OK;mapping=GMAP_ON_TARGET;previous_id=TraesCS5A02G445000
Chr5A	IWGSC_v2.1	gene	626625508	626630990	62	-	.	TraesCS5A03G1048100	GTP1/OBG, conserved site	ID=TraesCS5A03G1048100;primconf=HC;previous_id=TraesCS5A02G445100;Name=TraesCS5A03G1048100;cds=CDS_OK;mapping=fullPerfectMatch
Chr5A	IWGSC_v2.1	gene	626631326	626635543	.	-	.	TraesCS5A03G1048200	Zinc finger, PHD-type, conserved site	ID=TraesCS5A03G1048200;Name=TraesCS5A03G1048200;cds=CDS_OK;mapping=GMAP_ON_TARGET;previous_id=TraesCS5A02G445200
Chr5A	IWGSC_v2.1	gene	626637988	626640200	59	-	.	TraesCS5A03G1048300		ID=TraesCS5A03G1048300;primconf=HC;previous_id=TraesCS5A02G445300;Name=TraesCS5A03G1048300;cds=CDS_OK;mapping=fullPerfectMatch
Chr5A	IWGSC_v2.1	gene	626802895	626804736	.	-	.	TraesCS5A03G1049000	Ubiquitin-related domain	ID=TraesCS5A03G1049000;Name=TraesCS5A03G1049000;cds=CDS_OK;mapping=GMAP_ON_TARGET;previous_id=TraesCS5A02G445400
Chr5A	IWGSC_v2.1	gene	627255196	627255692	.	-	.	TraesCS5A03G1049200		ID=TraesCS5A03G1049200;Name=TraesCS5A03G1049200;cds=CDS_CHANGED;mapping=GMAP_ON_TARGET;previous_id=TraesCS5A02G445500
Chr5A	IWGSC_v2.1	gene	627549116	627549577	47	+	.	TraesCS5A03G1049800	Histone H2A	ID=TraesCS5A03G1049800;primconf=HC;previous_id=TraesCS5A02G445600;Name=TraesCS5A03G1049800;cds=CDS_OK;mapping=fullPerfectMatch
Chr5A	IWGSC_v2.1	gene	627565955	627571924	.	-	.	TraesCS5A03G1049900	Protein kinase-like domain	ID=TraesCS5A03G1049900;Name=TraesCS5A03G1049900;cds=CDS_OK;mapping=GMAP_ON_TARGET;previous_id=TraesCS5A02G445700
Chr5A	IWGSC_v2.1	gene	627741748	627742020	35	+	.	TraesCS5A03G1050300		ID=TraesCS5A03G1050300;primconf=HC;previous_id=TraesCS5A02G445800;Name=TraesCS5A03G1050300;cds=CDS_OK;mapping=fullPerfectMatch
Chr5A	IWGSC_v2.1	gene	627856946	627863033	63	+	.	TraesCS5A03G1050800		ID=TraesCS5A03G1050800;primconf=HC;previous_id=TraesCS5A02G445900;Name=TraesCS5A03G1050800;cds=CDS_OK;mapping=fullPerfectMatch
Chr5A	IWGSC_v2.1	gene	627892073	627900332	.	+	.	TraesCS5A03G1050900	Argonaute protein	ID=TraesCS5A03G1050900;Name=TraesCS5A03G1050900;cds=CDS_OK;mapping=GMAP_ON_TARGET;previous_id=TraesCS5A02G446000
Chr5A	IWGSC_v2.1	gene	627901253	627909259	.	-	.	TraesCS5A03G1051000	Conserved mid region of cactin	ID=TraesCS5A03G1051000;Name=TraesCS5A03G1051000;cds=CDS_OK;mapping=GMAP_ON_TARGET;previous_id=TraesCS5A02G446100
Chr5A	IWGSC_v2.1	gene	627916608	627921510	49	-	.	TraesCS5A03G1051100		ID=TraesCS5A03G1051100;primconf=HC;previous_id=TraesCS5A02G446200;Name=TraesCS5A03G1051100;cds=CDS_OK;mapping=fullPerfectMatch
Chr5A	IWGSC_v2.1	gene	627943426	627949487	62	+	.	TraesCS5A03G1051600		ID=TraesCS5A03G1051600;primconf=HC;previous_id=TraesCS5A02G446300;Name=TraesCS5A03G1051600;cds=CDS_OK;mapping=fullPerfectMatch
Chr5A	IWGSC_v2.1	gene	627951001	627953503	61	-	.	TraesCS5A03G1051800	Major facilitator superfamily	ID=TraesCS5A03G1051800;primconf=HC;previous_id=TraesCS5A02G446400;Name=TraesCS5A03G1051800;cds=CDS_OK;mapping=fullMatchWithMissmatches
Chr5A	IWGSC_v2.1	gene	628059341	628063634	34	-	.	TraesCS5A03G1052300	tr|Q9AVM3|Q9AVM3_WHEAT	ID=TraesCS5A03G1052300;primconf=HC;previous_id=TraesCS5A02G446500;Name=TraesCS5A03G1052300;cds=CDS_OK;mapping=fullPerfectMatch
Chr5A	IWGSC_v2.1	gene	628103934	628106525	54	+	.	TraesCS5A03G1053300		ID=TraesCS5A03G1053300;primconf=HC;previous_id=TraesCS5A02G446700;Name=TraesCS5A03G1053300;cds=CDS_OK;mapping=fullPerfectMatch
Chr5A	IWGSC_v2.1	gene	628106579	628110178	62	-	.	TraesCS5A03G1053400	WD domain, G-beta repeat	ID=TraesCS5A03G1053400;primconf=HC;previous_id=TraesCS5A02G446800;Name=TraesCS5A03G1053400;cds=CDS_OK;mapping=fullPerfectMatch
Chr5A	IWGSC_v2.1	gene	628116892	628119041	29	-	.	TraesCS5A03G1053600	P-loop containing nucleoside triphosphate hydrolase	ID=TraesCS5A03G1053600;primconf=HC;previous_id=TraesCS5A02G446900;Name=TraesCS5A03G1053600;cds=CDS_OK;mapping=fullPerfectMatch
Chr5A	IWGSC_v2.1	gene	628436450	628440005	.	+	.	TraesCS5A03G1054000		ID=TraesCS5A03G1054000;Name=TraesCS5A03G1054000;cds=CDS_OK;mapping=GMAP_ON_TARGET;previous_id=TraesCS5A02G447000
Chr5A	IWGSC_v2.1	gene	628517064	628530471	29	+	.	TraesCS5A03G1054100		ID=TraesCS5A03G1054100;primconf=HC;previous_id=TraesCS5A02G447100;Name=TraesCS5A03G1054100;cds=CDS_OK;mapping=fullMatchWithMissmatches
Chr5A	IWGSC_v2.1	gene	628792179	628801927	.	-	.	TraesCS5A03G1054300	tr|W0TUG3|W0TUG3_ACAMN	ID=TraesCS5A03G1054300;Name=TraesCS5A03G1054300;cds=CDS_OK;mapping=GMAP_ON_TARGET;previous_id=TraesCS5A02G447200
Chr5A	IWGSC_v2.1	gene	628815232	628818535	59	+	.	TraesCS5A03G1054600		ID=TraesCS5A03G1054600;primconf=HC;previous_id=TraesCS5A02G447300;Name=TraesCS5A03G1054600;cds=CDS_OK;mapping=fullPerfectMatch
Chr5A	IWGSC_v2.1	gene	628818788	628823130	62	-	.	TraesCS5A03G1054700		ID=TraesCS5A03G1054700;primconf=HC;previous_id=TraesCS5A02G447400;Name=TraesCS5A03G1054700;cds=CDS_OK;mapping=fullPerfectMatch
Chr5A	IWGSC_v2.1	gene	629337900	629338211	34	+	.	TraesCS5A03G1055300		ID=TraesCS5A03G1055300;primconf=HC;previous_id=TraesCS5A02G447500;Name=TraesCS5A03G1055300;cds=CDS_OK;mapping=fullPerfectMatch
Chr5A	IWGSC_v2.1	gene	629488962	629490419	33	+	.	TraesCS5A03G1055500		ID=TraesCS5A03G1055500;primconf=HC;previous_id=TraesCS5A02G447600;Name=TraesCS5A03G1055500;cds=CDS_OK;mapping=fullPerfectMatch
Chr5A	IWGSC_v2.1	gene	629605666	629607186	.	+	.	TraesCS5A03G1055600		ID=TraesCS5A03G1055600;Name=TraesCS5A03G1055600;mapping=GMAP_WHOLEGENOME;previous_id=TraesCS5B02G453900
Chr5A	IWGSC_v2.1	gene	629605729	629607186	35	+	.	TraesCS5A03G1055700		ID=TraesCS5A03G1055700;primconf=HC;previous_id=TraesCS5A02G447700;Name=TraesCS5A03G1055700;cds=CDS_OK;mapping=fullPerfectMatch
Chr5A	IWGSC_v2.1	gene	631054977	631058368	52	-	.	TraesCS5A03G1056400		ID=TraesCS5A03G1056400;primconf=HC;previous_id=TraesCS5A02G447800;Name=TraesCS5A03G1056400;cds=CDS_OK;mapping=fullPerfectMatch
Chr5A	IWGSC_v2.1	gene	631179655	631183102	51	+	.	TraesCS5A03G1056800		ID=TraesCS5A03G1056800;primconf=HC;previous_id=TraesCS5A02G447900;Name=TraesCS5A03G1056800;cds=CDS_OK;mapping=fullPerfectMatch
Chr5A	IWGSC_v2.1	gene	631504934	631506084	52	+	.	TraesCS5A03G1057000		ID=TraesCS5A03G1057000;primconf=HC;previous_id=TraesCS5A02G448000;Name=TraesCS5A03G1057000;cds=CDS_OK;mapping=fullPerfectMatch
Chr5A	IWGSC_v2.1	gene	631507239	631515323	53	+	.	TraesCS5A03G1057100	protein binding	ID=TraesCS5A03G1057100;primconf=HC;previous_id=TraesCS5A02G448100;Name=TraesCS5A03G1057100;cds=CDS_OK;mapping=fullPerfectMatch
Chr5A	IWGSC_v2.1	gene	631516631	631520359	61	+	.	TraesCS5A03G1057200	cell redox homeostasis	ID=TraesCS5A03G1057200;primconf=HC;previous_id=TraesCS5A02G448200;Name=TraesCS5A03G1057200;cds=CDS_OK;mapping=fullPerfectMatch
Chr5A	IWGSC_v2.1	gene	631673470	631674067	40	+	.	TraesCS5A03G1057600		ID=TraesCS5A03G1057600;primconf=HC;previous_id=TraesCS5A02G448300;Name=TraesCS5A03G1057600;cds=CDS_OK;mapping=fullPerfectMatch
Chr5A	IWGSC_v2.1	gene	632719702	632728768	.	+	.	TraesCS5A03G1058300	Armadillo-type fold	ID=TraesCS5A03G1058300;Name=TraesCS5A03G1058300;cds=CDS_OK;mapping=GMAP_ON_TARGET;previous_id=TraesCS5A02G448400
Chr5A	IWGSC_v2.1	gene	632729352	632730426	37	+	.	TraesCS5A03G1058500	tr|E3UJZ2|E3UJZ2_MAIZE	ID=TraesCS5A03G1058500;primconf=HC;previous_id=TraesCS5A02G448500;Name=TraesCS5A03G1058500;cds=CDS_OK;mapping=fullPerfectMatch
Chr5A	IWGSC_v2.1	gene	632849379	632858293	.	+	.	TraesCS5A03G1058900	RNA recognition motif domain	ID=TraesCS5A03G1058900;Name=TraesCS5A03G1058900;cds=CDS_OK;mapping=GMAP_ON_TARGET;previous_id=TraesCS5A02G448600
Chr5A	IWGSC_v2.1	gene	632879848	632882686	43	-	.	TraesCS5A03G1059100		ID=TraesCS5A03G1059100;primconf=HC;previous_id=TraesCS5A02G448700;Name=TraesCS5A03G1059100;cds=CDS_OK;mapping=fullPerfectMatch
Chr5A	IWGSC_v2.1	gene	633053782	633056574	33	-	.	TraesCS5A03G1059300		ID=TraesCS5A03G1059300;primconf=HC;previous_id=TraesCS5A02G448800;Name=TraesCS5A03G1059300;cds=CDS_OK;mapping=fullPerfectMatch
Chr5A	IWGSC_v2.1	gene	633057579	633061320	62	+	.	TraesCS5A03G1059400		ID=TraesCS5A03G1059400;primconf=HC;previous_id=TraesCS5A02G448900;Name=TraesCS5A03G1059400;cds=CDS_OK;mapping=fullPerfectMatch
Chr5A	IWGSC_v2.1	gene	633126471	633127787	60	+	.	TraesCS5A03G1059700	tr|A0A061E6J7|A0A061E6J7_THECC	ID=TraesCS5A03G1059700;primconf=HC;previous_id=TraesCS5A02G449000;Name=TraesCS5A03G1059700;cds=CDS_OK;mapping=fullPerfectMatch
Chr5A	IWGSC_v2.1	gene	633168508	633170121	41	-	.	TraesCS5A03G1060000		ID=TraesCS5A03G1060000;primconf=HC;previous_id=TraesCS5A02G449100;Name=TraesCS5A03G1060000;cds=CDS_OK;mapping=fullPerfectMatch
Chr5A	IWGSC_v2.1	gene	633259686	633260567	43	+	.	TraesCS5A03G1060100		ID=TraesCS5A03G1060100;primconf=HC;previous_id=TraesCS5A02G449200;Name=TraesCS5A03G1060100;cds=CDS_OK;mapping=fullPerfectMatch
Chr5A	IWGSC_v2.1	gene	633261444	633270392	49	-	.	TraesCS5A03G1060200		ID=TraesCS5A03G1060200;primconf=HC;previous_id=TraesCS5A02G449300;Name=TraesCS5A03G1060200;cds=CDS_OK;mapping=fullMatchWithMissmatches
Chr5A	IWGSC_v2.1	gene	633299157	633301686	60	+	.	TraesCS5A03G1060400	sp|Q3B6R3|FTSH_CHLL7	ID=TraesCS5A03G1060400;primconf=HC;previous_id=TraesCS5A02G449400;Name=TraesCS5A03G1060400;cds=CDS_OK;mapping=fullPerfectMatch
Chr5A	IWGSC_v2.1	gene	633303017	633309720	.	-	.	TraesCS5A03G1060600	Chloride channel, voltage gated	ID=TraesCS5A03G1060600;Name=TraesCS5A03G1060600;cds=CDS_OK;mapping=GMAP_ON_TARGET;previous_id=TraesCS5A02G449500
Chr5A	IWGSC_v2.1	gene	633311942	633317795	61	-	.	TraesCS5A03G1060700		ID=TraesCS5A03G1060700;primconf=HC;previous_id=TraesCS5A02G449600;Name=TraesCS5A03G1060700;cds=CDS_OK;mapping=fullPerfectMatch
Chr5A	IWGSC_v2.1	gene	633326598	633327245	39	+	.	TraesCS5A03G1060900	protein phosphorylation	ID=TraesCS5A03G1060900;primconf=HC;previous_id=TraesCS5A02G449700;Name=TraesCS5A03G1060900;cds=CDS_OK;mapping=fullPerfectMatch
Chr5A	IWGSC_v2.1	gene	633436312	633440212	51	+	.	TraesCS5A03G1061600	Serine/threonine-protein kinase, active site	ID=TraesCS5A03G1061600;primconf=HC;previous_id=TraesCS5A02G449800;Name=TraesCS5A03G1061600;cds=CDS_OK;mapping=fullPerfectMatch
Chr5A	IWGSC_v2.1	gene	633459481	633463623	.	+	.	TraesCS5A03G1061900	Synaptobrevin	ID=TraesCS5A03G1061900;Name=TraesCS5A03G1061900;cds=CDS_OK;mapping=GMAP_ON_TARGET;previous_id=TraesCS5A02G449900
Chr5A			633464714					M1203412

## Sheet: 5
Supplementary Table 5. Genes present in the genomic interval on the chromosome 7AL.
chr	genome version		START	STOP				v2.1 gene identifier/marker name	IWGSC functional annotation
Chr7A			661807951					M2261898
Chr7A	IWGSC_v2.1	gene	661981821	661986908	63	-	.	TraesCS7A03G1121700	Zinc finger CCCH domain-containing protein 45	ID=TraesCS7A03G1121700;primconf=HC;Name=TraesCS7A03G1121700;previous_id=TraesCS7A02G461800;cds=CDS_OK;mapping=fullPerfectMatch
Chr7A	IWGSC_v2.1	gene	662213088	662216519	34	-	.	TraesCS7A03G1121900		ID=TraesCS7A03G1121900;primconf=HC;Name=TraesCS7A03G1121900;previous_id=TraesCS7A02G461900;cds=CDS_OK;mapping=fullMatchWithMissmatches
Chr7A	IWGSC_v2.1	gene	662713017	662726160	.	-	.	TraesCS7A03G1122300	Sodium/hydrogen exchanger family	ID=TraesCS7A03G1122300;Name=TraesCS7A03G1122300;cds=CDS_CHANGED;mapping=GMAP_ON_TARGET;previous_id=TraesCS7A02G462000
Chr7A	IWGSC_v2.1	gene	662778890	662780106	33	-	.	TraesCS7A03G1122400		ID=TraesCS7A03G1122400;primconf=HC;Name=TraesCS7A03G1122400;previous_id=TraesCS7A02G462100;cds=CDS_OK;mapping=fullMatchWithMissmatches
Chr7A	IWGSC_v2.1	gene	662902504	662902872	31	-	.	TraesCS7A03G1122500		ID=TraesCS7A03G1122500;primconf=HC;Name=TraesCS7A03G1122500;previous_id=TraesCS7A02G462200;cds=CDS_OK;mapping=fullPerfectMatch
Chr7A	IWGSC_v2.1	gene	662982900	662983710	41	-	.	TraesCS7A03G1122600		ID=TraesCS7A03G1122600;primconf=HC;Name=TraesCS7A03G1122600;previous_id=TraesCS7A02G462300;cds=CDS_OK;mapping=fullPerfectMatch
Chr7A	IWGSC_v2.1	gene	663002399	663003148	47	+	.	TraesCS7A03G1122800		ID=TraesCS7A03G1122800;primconf=HC;Name=TraesCS7A03G1122800;previous_id=TraesCS7A02G462400;cds=CDS_OK;mapping=fullPerfectMatch
Chr7A	IWGSC_v2.1	gene	663031508	663031903	35	-	.	TraesCS7A03G1122900		ID=TraesCS7A03G1122900;primconf=HC;Name=TraesCS7A03G1122900;previous_id=TraesCS7A02G462500;cds=CDS_OK;mapping=fullPerfectMatch
Chr7A	IWGSC_v2.1	gene	663254181	663254908	44	+	.	TraesCS7A03G1123300		ID=TraesCS7A03G1123300;primconf=HC;Name=TraesCS7A03G1123300;previous_id=TraesCS7A02G462600;cds=CDS_OK;mapping=fullPerfectMatch
Chr7A	IWGSC_v2.1	gene	663438841	663439775	43	+	.	TraesCS7A03G1123500		ID=TraesCS7A03G1123500;primconf=HC;Name=TraesCS7A03G1123500;previous_id=TraesCS7A02G462700;cds=CDS_OK;mapping=fullPerfectMatch
Chr7A	IWGSC_v2.1	gene	663440071	663444207	63	-	.	TraesCS7A03G1123600	Protein prenyltransferase alpha subunit repeat	ID=TraesCS7A03G1123600;primconf=HC;Name=TraesCS7A03G1123600;previous_id=TraesCS7A02G462800;cds=CDS_OK;mapping=fullPerfectMatch
Chr7A	IWGSC_v2.1	gene	663473898	663476869	55	-	.	TraesCS7A03G1123700	oxidoreductase activity	ID=TraesCS7A03G1123700;primconf=HC;Name=TraesCS7A03G1123700;previous_id=TraesCS7A02G462900;cds=CDS_OK;mapping=fullPerfectMatch
Chr7A	IWGSC_v2.1	gene	663497056	663498791	43	-	.	TraesCS7A03G1123800	hydrolase activity	ID=TraesCS7A03G1123800;primconf=HC;Name=TraesCS7A03G1123800;previous_id=TraesCS7A02G463000;cds=CDS_OK;mapping=fullPerfectMatch
Chr7A	IWGSC_v2.1	gene	663619707	663621469	42	-	.	TraesCS7A03G1123900		ID=TraesCS7A03G1123900;primconf=HC;Name=TraesCS7A03G1123900;previous_id=TraesCS7A02G463100;cds=CDS_OK;mapping=fullPerfectMatch
Chr7A	IWGSC_v2.1	gene	663621612	663626179	61	-	.	TraesCS7A03G1124000	Zinc finger, RING/FYVE/PHD-type	ID=TraesCS7A03G1124000;primconf=HC;Name=TraesCS7A03G1124000;previous_id=TraesCS7A02G463200;cds=CDS_OK;mapping=fullPerfectMatch
Chr7A	IWGSC_v2.1	gene	663720129	663721574	54	+	.	TraesCS7A03G1124400		ID=TraesCS7A03G1124400;primconf=HC;Name=TraesCS7A03G1124400;previous_id=TraesCS7A02G463300;cds=CDS_OK;mapping=fullPerfectMatch
Chr7A	IWGSC_v2.1	gene	664493858	664498154	58	-	.	TraesCS7A03G1125300	Serine/threonine-protein kinase, active site	ID=TraesCS7A03G1125300;primconf=HC;Name=TraesCS7A03G1125300;previous_id=TraesCS7A02G463500;cds=CDS_OK;mapping=fullPerfectMatch
Chr7A	IWGSC_v2.1	gene	664494383	664494724	40	+	.	TraesCS7A03G1125400		ID=TraesCS7A03G1125400;primconf=HC;Name=TraesCS7A03G1125400;previous_id=TraesCS7A02G463600;cds=CDS_OK;mapping=fullPerfectMatch
Chr7A	IWGSC_v2.1	gene	664523713	664524886	41	+	.	TraesCS7A03G1125700	cysteine-type peptidase activity	ID=TraesCS7A03G1125700;primconf=HC;Name=TraesCS7A03G1125700;previous_id=TraesCS7A02G463700;cds=CDS_OK;mapping=fullPerfectMatch
Chr7A	IWGSC_v2.1	gene	664536079	664537387	62	-	.	TraesCS7A03G1125900	cell wall	ID=TraesCS7A03G1125900;primconf=HC;Name=TraesCS7A03G1125900;previous_id=TraesCS7A02G463800;cds=CDS_OK;mapping=fullPerfectMatch
Chr7A	IWGSC_v2.1	gene	664539567	664545521	.	-	.	TraesCS7A03G1126000	Disease resistance protein RPM1	ID=TraesCS7A03G1126000;Name=TraesCS7A03G1126000;last_modification=2017-02-27T07:22:11;derived_from=TraesCS7A01G463900,BST_chr7A_nlr_184;name=BST_chr7A_nlr_184;manually_curated=yes;curating_team=IWGSC_steuernb;cds=CDS_OK;mapping=fullPerfectMatch;previous_id=TraesCS7A02G463900
Chr7A	IWGSC_v2.1	gene	664549543	664553097	61	-	.	TraesCS7A03G1126100	AUGMIN subunit 2	ID=TraesCS7A03G1126100;primconf=HC;Name=TraesCS7A03G1126100;previous_id=TraesCS7A02G464000;cds=CDS_OK;mapping=fullPerfectMatch
Chr7A	IWGSC_v2.1	gene	664580573	664584574	62	+	.	TraesCS7A03G1126700	NAC domain	ID=TraesCS7A03G1126700;primconf=HC;Name=TraesCS7A03G1126700;previous_id=TraesCS7A02G464100;cds=CDS_OK;mapping=fullPerfectMatch
Chr7A	IWGSC_v2.1	gene	664623608	664630974	58	+	.	TraesCS7A03G1126800	Galactose mutarotase, N-terminal barrel	ID=TraesCS7A03G1126800;primconf=HC;Name=TraesCS7A03G1126800;previous_id=TraesCS7A02G464200;cds=CDS_OK;mapping=fullPerfectMatch
Chr7A	IWGSC_v2.1	gene	664634528	664640155	58	-	.	TraesCS7A03G1126900	membrane	ID=TraesCS7A03G1126900;primconf=HC;Name=TraesCS7A03G1126900;previous_id=TraesCS7A02G464300;cds=CDS_OK;mapping=fullPerfectMatch
Chr7A	IWGSC_v2.1	gene	665020320	665022497	62	+	.	TraesCS7A03G1127500	Patatin-like phospholipase	ID=TraesCS7A03G1127500;primconf=HC;Name=TraesCS7A03G1127500;previous_id=TraesCS7A02G464400;cds=CDS_OK;mapping=fullPerfectMatch
Chr7A	IWGSC_v2.1	gene	665236641	665240576	.	+	.	TraesCS7A03G1127800	spindle assembly	ID=TraesCS7A03G1127800;Name=TraesCS7A03G1127800;cds=CDS_OK;mapping=GMAP_ON_TARGET;previous_id=TraesCS7A02G464500
Chr7A	IWGSC_v2.1	gene	665241001	665248907	.	-	.	TraesCS7A03G1127900	AT5G38350.1	ID=TraesCS7A03G1127900;Name=TraesCS7A03G1127900;cds=CDS_OK;mapping=GMAP_ON_TARGET;previous_id=TraesCS7A02G464600
Chr7A	IWGSC_v2.1	gene	665349725	665353987	.	+	.	TraesCS7A03G1128000	P-loop containing nucleoside triphosphate hydrolase	ID=TraesCS7A03G1128000;Name=TraesCS7A03G1128000;last_modification=2017-02-27T07:52:03;derived_from=TraesCS7A01G464700,BST_chr7A_nlr_96;name=BST_chr7A_nlr_96;manually_curated=yes;curating_team=IWGSC_steuernb;cds=CDS_OK;mapping=fullPerfectMatch;previous_id=TraesCS7A02G464700
Chr7A	IWGSC_v2.1	gene	665355406	665359376	62	-	.	TraesCS7A03G1128100	No apical meristem (NAM) protein	ID=TraesCS7A03G1128100;primconf=HC;Name=TraesCS7A03G1128100;previous_id=TraesCS7A02G464800;cds=CDS_OK;mapping=fullPerfectMatch
Chr7A	IWGSC_v2.1	gene	665375742	665377825	.	-	.	TraesCS7A03G1128200	Amino acid transporter, putative	ID=TraesCS7A03G1128200;old_locus_tag=Traes_7AL_91A8A5DC5;derived_from=TraesCS7A01G464900,Traes_7AL_91A8A5DC5-gene;Name=TraesCS7A03G1128200;manually_curated=yes;curating_team=IWGSC_kingr;cds=CDS_OK;mapping=fullPerfectMatch;previous_id=TraesCS7A02G464900
Chr7A	IWGSC_v2.1	gene	665644808	665646509	60	+	.	TraesCS7A03G1128300		ID=TraesCS7A03G1128300;primconf=HC;Name=TraesCS7A03G1128300;previous_id=TraesCS7A02G465000;cds=CDS_OK;mapping=fullPerfectMatch
Chr7A	IWGSC_v2.1	gene	665649168	665653797	63	-	.	TraesCS7A03G1128400	Armadillo-type fold	ID=TraesCS7A03G1128400;primconf=HC;Name=TraesCS7A03G1128400;previous_id=TraesCS7A02G465100;cds=CDS_OK;mapping=fullPerfectMatch
Chr7A	IWGSC_v2.1	gene	665657779	665663718	.	+	.	TraesCS7A03G1128600	Pyridoxal phosphate-dependent transferase	ID=TraesCS7A03G1128600;Name=TraesCS7A03G1128600;cds=CDS_OK;mapping=GMAP_ON_TARGET;previous_id=TraesCS7A02G465200
Chr7A	IWGSC_v2.1	gene	665713231	665713817	41	+	.	TraesCS7A03G1129300	protein binding	ID=TraesCS7A03G1129300;primconf=HC;Name=TraesCS7A03G1129300;previous_id=TraesCS7A02G465300;cds=CDS_OK;mapping=fullPerfectMatch
Chr7A	IWGSC_v2.1	gene	665905613	665907925	40	-	.	TraesCS7A03G1129400		ID=TraesCS7A03G1129400;primconf=HC;Name=TraesCS7A03G1129400;previous_id=TraesCS7A02G465400;cds=CDS_OK;mapping=fullPerfectMatch
Chr7A	IWGSC_v2.1	gene	666024130	666029543	59	+	.	TraesCS7A03G1129600		ID=TraesCS7A03G1129600;primconf=HC;Name=TraesCS7A03G1129600;previous_id=TraesCS7A02G465500;cds=CDS_OK;mapping=fullPerfectMatch
Chr7A	IWGSC_v2.1	gene	666198898	666199587	37	+	.	TraesCS7A03G1130000	tr|M8AJB6|M8AJB6_TRIUA	ID=TraesCS7A03G1130000;primconf=HC;Name=TraesCS7A03G1130000;previous_id=TraesCS7A02G465600;cds=CDS_OK;mapping=fullPerfectMatch
Chr7A	IWGSC_v2.1	gene	666207638	666207907	30	-	.	TraesCS7A03G1130400		ID=TraesCS7A03G1130400;primconf=HC;Name=TraesCS7A03G1130400;previous_id=TraesCS7A02G465700;cds=CDS_OK;mapping=fullPerfectMatch
Chr7A	IWGSC_v2.1	gene	666232893	666233156	41	-	.	TraesCS7A03G1130600		ID=TraesCS7A03G1130600;primconf=HC;Name=TraesCS7A03G1130600;previous_id=TraesCS7A02G465800;cds=CDS_OK;mapping=fullPerfectMatch
Chr7A	IWGSC_v2.1	gene	666239046	666239582	35	-	.	TraesCS7A03G1130700	chitin binding	ID=TraesCS7A03G1130700;primconf=HC;Name=TraesCS7A03G1130700;previous_id=TraesCS7A02G465900;cds=CDS_OK;mapping=fullPerfectMatch
Chr7A	IWGSC_v2.1	gene	667022401	667024447	46	+	.	TraesCS7A03G1131100		ID=TraesCS7A03G1131100;primconf=HC;Name=TraesCS7A03G1131100;previous_id=TraesCS7A02G466000;cds=CDS_OK;mapping=fullPerfectMatch
Chr7A	IWGSC_v2.1	gene	667416461	667420360	.	-	.	TraesCS7A03G1131700	WD40 repeat	ID=TraesCS7A03G1131700;Name=TraesCS7A03G1131700;cds=CDS_OK;mapping=GMAP_ON_TARGET;previous_id=TraesCS7A02G466100
Chr7A	IWGSC_v2.1	gene	667491442	667491885	40	-	.	TraesCS7A03G1131800	Ubiquitin	ID=TraesCS7A03G1131800;primconf=HC;Name=TraesCS7A03G1131800;previous_id=TraesCS7A02G466200;cds=CDS_OK;mapping=fullPerfectMatch
Chr7A	IWGSC_v2.1	gene	667527895	667528470	33	+	.	TraesCS7A03G1131900	tr|Q9SQL4|Q9SQL4_POAPR	ID=TraesCS7A03G1131900;primconf=HC;Name=TraesCS7A03G1131900;previous_id=TraesCS7A02G466300;cds=CDS_OK;mapping=fullPerfectMatch
Chr7A	IWGSC_v2.1	gene	667531924	667532523	41	+	.	TraesCS7A03G1132000	Chitin-binding, type 1, conserved site	ID=TraesCS7A03G1132000;primconf=HC;Name=TraesCS7A03G1132000;previous_id=TraesCS7A02G466400;cds=CDS_OK;mapping=fullPerfectMatch
Chr7A	IWGSC_v2.1	gene	667533228	667536764	43	-	.	TraesCS7A03G1132100	tr|Q42415|Q42415_MAIZE	ID=TraesCS7A03G1132100;primconf=HC;Name=TraesCS7A03G1132100;previous_id=TraesCS7A02G466500;cds=CDS_OK;mapping=fullPerfectMatch
Chr7A	IWGSC_v2.1	gene	667566230	667569540	62	+	.	TraesCS7A03G1132200	Tubulin C-terminal domain	ID=TraesCS7A03G1132200;primconf=HC;Name=TraesCS7A03G1132200;previous_id=TraesCS7A02G466600;cds=CDS_OK;mapping=fullPerfectMatch
Chr7A	IWGSC_v2.1	gene	667570353	667572635	60	-	.	TraesCS7A03G1132400	dolichyl-diphosphooligosaccharide-protein glycotransferase activity	ID=TraesCS7A03G1132400;primconf=HC;Name=TraesCS7A03G1132400;previous_id=TraesCS7A02G466700;cds=CDS_OK;mapping=fullPerfectMatch
Chr7A	IWGSC_v2.1	gene	667572862	667574992	57	-	.	TraesCS7A03G1132500		ID=TraesCS7A03G1132500;primconf=HC;Name=TraesCS7A03G1132500;previous_id=TraesCS7A02G466800;cds=CDS_OK;mapping=fullPerfectMatch
Chr7A	IWGSC_v2.1	gene	667576767	667584146	62	-	.	TraesCS7A03G1132600	DNA helicase activity	ID=TraesCS7A03G1132600;primconf=HC;Name=TraesCS7A03G1132600;previous_id=TraesCS7A02G466900;cds=CDS_OK;mapping=fullPerfectMatch
Chr7A	IWGSC_v2.1	gene	667612874	667615594	60	+	.	TraesCS7A03G1132700	Pentatricopeptide repeat-containing protein	ID=TraesCS7A03G1132700;primconf=HC;derived_from=TraesCS7A01G467000,PPRFinder_1508;Name=TraesCS7A03G1132700;manually_curated=yes;curating_team=IWGSC_steinn;cds=CDS_OK;mapping=fullPerfectMatch;previous_id=TraesCS7A02G467000
Chr7A	IWGSC_v2.1	gene	667628903	667631135	41	+	.	TraesCS7A03G1132800		ID=TraesCS7A03G1132800;primconf=HC;Name=TraesCS7A03G1132800;previous_id=TraesCS7A02G467100;cds=CDS_OK;mapping=fullPerfectMatch
Chr7A	IWGSC_v2.1	gene	667637014	667637667	27	+	.	TraesCS7A03G1132900	C2H2 and C2HC zinc fingers superfamily protein	ID=TraesCS7A03G1132900;primconf=HC;Name=TraesCS7A03G1132900;previous_id=TraesCS7A02G467200;cds=CDS_OK;mapping=fullPerfectMatch
Chr7A	IWGSC_v2.1	gene	667640779	667641843	36	-	.	TraesCS7A03G1133000		ID=TraesCS7A03G1133000;primconf=HC;Name=TraesCS7A03G1133000;previous_id=TraesCS7A02G467300;cds=CDS_OK;mapping=fullPerfectMatch
Chr7A	IWGSC_v2.1	gene	667786257	667786781	35	-	.	TraesCS7A03G1133100		ID=TraesCS7A03G1133100;primconf=HC;Name=TraesCS7A03G1133100;previous_id=TraesCS7A02G467400;cds=CDS_OK;mapping=fullPerfectMatch
Chr7A	IWGSC_v2.1	gene	667842997	667844572	33	-	.	TraesCS7A03G1133900		ID=TraesCS7A03G1133900;primconf=HC;Name=TraesCS7A03G1133900;previous_id=TraesCS7A02G467500;cds=CDS_OK;mapping=fullPerfectMatch
Chr7A	IWGSC_v2.1	gene	667981444	667987217	.	+	.	TraesCS7A03G1134400		ID=TraesCS7A03G1134400;Name=TraesCS7A03G1134400;cds=CDS_OK;mapping=GMAP_ON_TARGET;previous_id=TraesCS7A02G467600
Chr7A	IWGSC_v2.1	gene	667989247	667992095	53	+	.	TraesCS7A03G1134500		ID=TraesCS7A03G1134500;primconf=HC;Name=TraesCS7A03G1134500;previous_id=TraesCS7A02G467700;cds=CDS_OK;mapping=fullPerfectMatch
Chr7A	IWGSC_v2.1	gene	668026326	668027912	60	-	.	TraesCS7A03G1134800	metabolic process	ID=TraesCS7A03G1134800;primconf=HC;Name=TraesCS7A03G1134800;previous_id=TraesCS7A02G467800;cds=CDS_OK;mapping=fullPerfectMatch
Chr7A	IWGSC_v2.1	gene	668037463	668039476	42	+	.	TraesCS7A03G1134900		ID=TraesCS7A03G1134900;primconf=HC;Name=TraesCS7A03G1134900;previous_id=TraesCS7A02G467900;cds=CDS_OK;mapping=fullPerfectMatch
Chr7A	IWGSC_v2.1	gene	668128878	668131001	40	+	.	TraesCS7A03G1135000		ID=TraesCS7A03G1135000;primconf=HC;Name=TraesCS7A03G1135000;previous_id=TraesCS7A02G468000;cds=CDS_OK;mapping=fullPerfectMatch
Chr7A	IWGSC_v2.1	gene	668251089	668252224	33	-	.	TraesCS7A03G1135300	oxidoreductase activity	ID=TraesCS7A03G1135300;primconf=HC;Name=TraesCS7A03G1135300;previous_id=TraesCS7A02G468100;cds=CDS_OK;mapping=fullPerfectMatch
Chr7A	IWGSC_v2.1	gene	668401870	668402154	41	-	.	TraesCS7A03G1135800	tr|A0A0K9PEC1|A0A0K9PEC1_ZOSMR	ID=TraesCS7A03G1135800;primconf=HC;Name=TraesCS7A03G1135800;previous_id=TraesCS7A02G468200;cds=CDS_OK;mapping=fullPerfectMatch
Chr7A	IWGSC_v2.1	gene	668444660	668444944	46	-	.	TraesCS7A03G1135900	Small auxin-up RNA	ID=TraesCS7A03G1135900;primconf=HC;Name=TraesCS7A03G1135900;previous_id=TraesCS7A02G468300;cds=CDS_OK;mapping=fullPerfectMatch
Chr7A	IWGSC_v2.1	gene	668500303	668503798	62	-	.	TraesCS7A03G1136000	Glutathione S-transferase, N-terminal	ID=TraesCS7A03G1136000;primconf=HC;Name=TraesCS7A03G1136000;previous_id=TraesCS7A02G468400;cds=CDS_OK;mapping=fullPerfectMatch
Chr7A	IWGSC_v2.1	gene	668630454	668630996	42	+	.	TraesCS7A03G1136200	SAUR-like auxin-responsive protein family	ID=TraesCS7A03G1136200;primconf=HC;Name=TraesCS7A03G1136200;previous_id=TraesCS7A02G468500;cds=CDS_OK;mapping=fullPerfectMatch
Chr7A	IWGSC_v2.1	gene	668726883	668727874	52	+	.	TraesCS7A03G1136600	Auxin responsive protein	ID=TraesCS7A03G1136600;primconf=HC;Name=TraesCS7A03G1136600;previous_id=TraesCS7A02G468600;cds=CDS_OK;mapping=fullPerfectMatch
Chr7A	IWGSC_v2.1	gene	668807505	668807927	35	-	.	TraesCS7A03G1136700	Auxin responsive protein	ID=TraesCS7A03G1136700;primconf=HC;Name=TraesCS7A03G1136700;previous_id=TraesCS7A02G468700;cds=CDS_OK;mapping=fullPerfectMatch
Chr7A	IWGSC_v2.1	gene	668897956	668898971	51	-	.	TraesCS7A03G1136900	Auxin responsive protein	ID=TraesCS7A03G1136900;primconf=HC;Name=TraesCS7A03G1136900;previous_id=TraesCS7A02G468900;cds=CDS_OK;mapping=fullPerfectMatch
Chr7A	IWGSC_v2.1	gene	669023575	669024220	52	+	.	TraesCS7A03G1137000	response to auxin	ID=TraesCS7A03G1137000;primconf=HC;Name=TraesCS7A03G1137000;previous_id=TraesCS7A02G469000;cds=CDS_OK;mapping=fullPerfectMatch
Chr7A	IWGSC_v2.1	gene	669399013	669401427	50	-	.	TraesCS7A03G1137100	RNA binding	ID=TraesCS7A03G1137100;primconf=HC;Name=TraesCS7A03G1137100;previous_id=TraesCS7A02G469100;cds=CDS_OK;mapping=fullPerfectMatch
Chr7A	IWGSC_v2.1	gene	669448061	669448593	46	+	.	TraesCS7A03G1137200	response to auxin	ID=TraesCS7A03G1137200;primconf=HC;Name=TraesCS7A03G1137200;previous_id=TraesCS7A02G469200;cds=CDS_OK;mapping=fullPerfectMatch
Chr7A	IWGSC_v2.1	gene	669762661	669771548	62	-	.	TraesCS7A03G1137600	potassium ion transmembrane transport	ID=TraesCS7A03G1137600;primconf=HC;Name=TraesCS7A03G1137600;previous_id=TraesCS7A02G469300;cds=CDS_OK;mapping=fullPerfectMatch
Chr7A	IWGSC_v2.1	gene	669983827	669993188	.	+	.	TraesCS7A03G1138400	Wall-associated receptor kinase, galacturonan-binding domain	ID=TraesCS7A03G1138400;derived_from=TraesCS7A01G469400,TaWAK537_7A-gene;Name=TraesCS7A03G1138400;Note=pseudogene;manually_curated=yes;curating_team=IWGSC_Rothamsted;cds=CDS_OK;mapping=fullPerfectMatch;previous_id=TraesCS7A02G469400
Chr7A	IWGSC_v2.1	gene	670195939	670196214	36	-	.	TraesCS7A03G1138600		ID=TraesCS7A03G1138600;primconf=HC;Name=TraesCS7A03G1138600;previous_id=TraesCS7A02G469600;cds=CDS_OK;mapping=fullPerfectMatch
Chr7A	IWGSC_v2.1	gene	670196551	670197707	29	+	.	TraesCS7A03G1138700	ATP binding	ID=TraesCS7A03G1138700;primconf=HC;Name=TraesCS7A03G1138700;previous_id=TraesCS7A02G469700;cds=CDS_OK;mapping=fullPerfectMatch
Chr7A	IWGSC_v2.1	gene	670199798	670206097	62	-	.	TraesCS7A03G1138800	protein peptidyl-prolyl isomerization	ID=TraesCS7A03G1138800;primconf=HC;Name=TraesCS7A03G1138800;previous_id=TraesCS7A02G469800;cds=CDS_OK;mapping=fullPerfectMatch
Chr7A	IWGSC_v2.1	gene	670227603	670229507	35	-	.	TraesCS7A03G1138900	DNA binding	ID=TraesCS7A03G1138900;primconf=HC;Name=TraesCS7A03G1138900;previous_id=TraesCS7A02G469900;cds=CDS_OK;mapping=fullPerfectMatch
Chr7A	IWGSC_v2.1	gene	670233577	670234017	36	-	.	TraesCS7A03G1139000		ID=TraesCS7A03G1139000;primconf=HC;Name=TraesCS7A03G1139000;previous_id=TraesCS7A02G470000;cds=CDS_OK;mapping=fullPerfectMatch
Chr7A	IWGSC_v2.1	gene	670518172	670520422	.	-	.	TraesCS7A03G1139100	Homeodomain-like superfamily protein	ID=TraesCS7A03G1139100;Name=TraesCS7A03G1139100;cds=CDS_OK;mapping=GMAP_ON_TARGET;previous_id=TraesCS7A02G470100
Chr7A	IWGSC_v2.1	gene	670600248	670602556	.	-	.	TraesCS7A03G1139600	Homeobox domain-like	ID=TraesCS7A03G1139600;Name=TraesCS7A03G1139600;cds=CDS_OK;mapping=GMAP_ON_TARGET;previous_id=TraesCS7A02G470200
Chr7A	IWGSC_v2.1	gene	670614195	670618817	52	+	.	TraesCS7A03G1139800		ID=TraesCS7A03G1139800;primconf=HC;Name=TraesCS7A03G1139800;previous_id=TraesCS7A02G470300;cds=CDS_OK;mapping=fullPerfectMatch
Chr7A	IWGSC_v2.1	gene	670618943	670625358	.	-	.	TraesCS7A03G1139900	pyridoxal phosphate binding	ID=TraesCS7A03G1139900;Name=TraesCS7A03G1139900;cds=CDS_OK;mapping=GMAP_ON_TARGET;previous_id=TraesCS7A02G470400
Chr7A	IWGSC_v2.1	gene	670691352	670695217	41	-	.	TraesCS7A03G1140300		ID=TraesCS7A03G1140300;primconf=HC;Name=TraesCS7A03G1140300;previous_id=TraesCS7A02G470500;cds=CDS_OK;mapping=fullPerfectMatch
Chr7A	IWGSC_v2.1	gene	670805023	670806383	45	-	.	TraesCS7A03G1140400	Protein tyrosine kinase	ID=TraesCS7A03G1140400;primconf=HC;Name=TraesCS7A03G1140400;previous_id=TraesCS7A02G470600;cds=CDS_OK;mapping=fullPerfectMatch
Chr7A	IWGSC_v2.1	gene	670817214	670822280	55	-	.	TraesCS7A03G1140800	DNA binding	ID=TraesCS7A03G1140800;primconf=HC;Name=TraesCS7A03G1140800;previous_id=TraesCS7A02G470700;cds=CDS_OK;mapping=fullPerfectMatch
Chr7A	IWGSC_v2.1	gene	670994716	670998653	61	+	.	TraesCS7A03G1141100		ID=TraesCS7A03G1141100;primconf=HC;Name=TraesCS7A03G1141100;previous_id=TraesCS7A02G470800;cds=CDS_OK;mapping=fullPerfectMatch
Chr7A	IWGSC_v2.1	gene	671161435	671167536	63	+	.	TraesCS7A03G1141200	Golgi transport complex	ID=TraesCS7A03G1141200;primconf=HC;Name=TraesCS7A03G1141200;previous_id=TraesCS7A02G470900;cds=CDS_OK;mapping=fullPerfectMatch
Chr7A	IWGSC_v2.1	gene	671217322	671221545	46	+	.	TraesCS7A03G1141400	membrane	ID=TraesCS7A03G1141400;primconf=HC;Name=TraesCS7A03G1141400;previous_id=TraesCS7A02G471000;cds=CDS_OK;mapping=fullPerfectMatch
Chr7A	IWGSC_v2.1	gene	671223772	671235417	60	+	.	TraesCS7A03G1141600	Nucleotidyltransferase domain	ID=TraesCS7A03G1141600;primconf=HC;Name=TraesCS7A03G1141600;previous_id=TraesCS7A02G471100;cds=CDS_OK;mapping=fullPerfectMatch
Chr7A	IWGSC_v2.1	gene	671237119	671237556	44	+	.	TraesCS7A03G1141800	BTB/POZ domain	ID=TraesCS7A03G1141800;primconf=HC;Name=TraesCS7A03G1141800;previous_id=TraesCS7A02G471200;cds=CDS_OK;mapping=fullPerfectMatch
Chr7A	IWGSC_v2.1	gene	671481003	671482766	56	+	.	TraesCS7A03G1142200	Tetratricopeptide-like helical domain	ID=TraesCS7A03G1142200;primconf=HC;derived_from=TraesCS7A01G471300,PPRFinder_1509;Name=TraesCS7A03G1142200;manually_curated=yes;curating_team=IWGSC_steinn;cds=CDS_OK;mapping=fullPerfectMatch;previous_id=TraesCS7A02G471300
Chr7A	IWGSC_v2.1	gene	671967467	671969047	44	-	.	TraesCS7A03G1143100	BTB/POZ domain containing protein	ID=TraesCS7A03G1143100;primconf=HC;Name=TraesCS7A03G1143100;previous_id=TraesCS7A02G471400;cds=CDS_OK;mapping=fullPerfectMatch
Chr7A	IWGSC_v2.1	gene	671988725	671989891	31	-	.	TraesCS7A03G1143500		ID=TraesCS7A03G1143500;primconf=HC;Name=TraesCS7A03G1143500;previous_id=TraesCS7A02G471600;cds=CDS_OK;mapping=fullPerfectMatch
Chr7A	IWGSC_v2.1	gene	672044926	672046086	36	-	.	TraesCS7A03G1143700		ID=TraesCS7A03G1143700;primconf=HC;Name=TraesCS7A03G1143700;previous_id=TraesCS7A02G471700;cds=CDS_OK;mapping=fullPerfectMatch
Chr7A	IWGSC_v2.1	gene	672063585	672063965	33	+	.	TraesCS7A03G1143800	protein binding	ID=TraesCS7A03G1143800;primconf=HC;Name=TraesCS7A03G1143800;previous_id=TraesCS7A02G471800;cds=CDS_OK;mapping=fullPerfectMatch
Chr7A	IWGSC_v2.1	gene	672101771	672102190	37	-	.	TraesCS7A03G1144100	SKP1/BTB/POZ domain	ID=TraesCS7A03G1144100;primconf=HC;Name=TraesCS7A03G1144100;previous_id=TraesCS7A02G471900;cds=CDS_OK;mapping=fullPerfectMatch
Chr7A	IWGSC_v2.1	gene	672254129	672254578	28	+	.	TraesCS7A03G1144500	tr|A0A0K9P186|A0A0K9P186_ZOSMR	ID=TraesCS7A03G1144500;primconf=HC;Name=TraesCS7A03G1144500;previous_id=TraesCS7A02G472000;cds=CDS_OK;mapping=fullPerfectMatch
Chr7A	IWGSC_v2.1	gene	672255181	672258682	.	-	.	TraesCS7A03G1144600	P-loop containing nucleoside triphosphate hydrolase	ID=TraesCS7A03G1144600;Name=TraesCS7A03G1144600;last_modification=2017-02-27T07:55:54;derived_from=TraesCS7A01G472100,BST_chr7A_nlr_182;name=BST_chr7A_nlr_182;manually_curated=yes;curating_team=IWGSC_appelsr;cds=CDS_OK;mapping=fullPerfectMatch;previous_id=TraesCS7A02G472100
Chr7A	IWGSC_v2.1	gene	672259588	672260691	52	-	.	TraesCS7A03G1144700	tr|A0A0K9P186|A0A0K9P186_ZOSMR	ID=TraesCS7A03G1144700;primconf=HC;Name=TraesCS7A03G1144700;previous_id=TraesCS7A02G472200;cds=CDS_OK;mapping=fullPerfectMatch
Chr7A	IWGSC_v2.1	gene	672313931	672315769	42	-	.	TraesCS7A03G1144800	SKP1/BTB/POZ domain	ID=TraesCS7A03G1144800;primconf=HC;Name=TraesCS7A03G1144800;previous_id=TraesCS7A02G472300;cds=CDS_OK;mapping=fullPerfectMatch
Chr7A	IWGSC_v2.1	gene	672524459	672526226	48	+	.	TraesCS7A03G1144900	BTB/POZ domain containing protein, expressed	ID=TraesCS7A03G1144900;primconf=HC;Name=TraesCS7A03G1144900;previous_id=TraesCS7A02G472400;cds=CDS_OK;mapping=fullPerfectMatch
Chr7A	IWGSC_v2.1	gene	672527255	672530232	44	+	.	TraesCS7A03G1145000	BTB/POZ and MATH domain-containing protein 1	ID=TraesCS7A03G1145000;primconf=HC;Name=TraesCS7A03G1145000;previous_id=TraesCS7A02G472500;cds=CDS_OK;mapping=fullPerfectMatch
Chr7A	IWGSC_v2.1	gene	672555817	672556038	31	-	.	TraesCS7A03G1145100		ID=TraesCS7A03G1145100;primconf=HC;Name=TraesCS7A03G1145100;previous_id=TraesCS7A02G472600;cds=CDS_OK;mapping=fullPerfectMatch
Chr7A	IWGSC_v2.1	gene	672569313	672570891	34	+	.	TraesCS7A03G1145400		ID=TraesCS7A03G1145400;primconf=HC;Name=TraesCS7A03G1145400;previous_id=TraesCS7A02G472700;cds=CDS_OK;mapping=fullPerfectMatch
Chr7A	IWGSC_v2.1	gene	672733810	672735561	60	-	.	TraesCS7A03G1145600	BTB/POZ domain	ID=TraesCS7A03G1145600;primconf=HC;Name=TraesCS7A03G1145600;previous_id=TraesCS7A02G472800;cds=CDS_OK;mapping=fullPerfectMatch
Chr7A	IWGSC_v2.1	gene	672987802	672988324	33	-	.	TraesCS7A03G1146100		ID=TraesCS7A03G1146100;primconf=HC;Name=TraesCS7A03G1146100;previous_id=TraesCS7A02G472900;cds=CDS_OK;mapping=fullPerfectMatch
Chr7A	IWGSC_v2.1	gene	672999505	673001066	62	+	.	TraesCS7A03G1146300	Phosphatase PHOSPHO-type	ID=TraesCS7A03G1146300;primconf=HC;Name=TraesCS7A03G1146300;previous_id=TraesCS7A02G473000;cds=CDS_OK;mapping=fullPerfectMatch
Chr7A	IWGSC_v2.1	gene	673027485	673028762	33	+	.	TraesCS7A03G1146500	protein binding	ID=TraesCS7A03G1146500;primconf=HC;Name=TraesCS7A03G1146500;previous_id=TraesCS7A02G473100;cds=CDS_OK;mapping=fullPerfectMatch
Chr7A	IWGSC_v2.1	gene	673029567	673032155	58	-	.	TraesCS7A03G1146600	antiporter activity	ID=TraesCS7A03G1146600;primconf=HC;Name=TraesCS7A03G1146600;previous_id=TraesCS7A02G473200;cds=CDS_OK;mapping=fullPerfectMatch
Chr7A	IWGSC_v2.1	gene	673199845	673203370	55	-	.	TraesCS7A03G1147000		ID=TraesCS7A03G1147000;primconf=HC;Name=TraesCS7A03G1147000;previous_id=TraesCS7A02G473300;cds=CDS_OK;mapping=fullPerfectMatch
Chr7A	IWGSC_v2.1	gene	673215729	673216731	53	+	.	TraesCS7A03G1147100	Cupin	ID=TraesCS7A03G1147100;primconf=HC;Name=TraesCS7A03G1147100;previous_id=TraesCS7A02G473400;cds=CDS_OK;mapping=fullPerfectMatch
Chr7A	IWGSC_v2.1	gene	673278012	673279076	40	+	.	TraesCS7A03G1147400	tr|A0A1E5ULY1|A0A1E5ULY1_9POAL	ID=TraesCS7A03G1147400;primconf=HC;Name=TraesCS7A03G1147400;previous_id=TraesCS7A02G473500;cds=CDS_OK;mapping=fullPerfectMatch
Chr7A	IWGSC_v2.1	gene	673293800	673294815	52	+	.	TraesCS7A03G1147500	Cupin 1	ID=TraesCS7A03G1147500;primconf=HC;Name=TraesCS7A03G1147500;previous_id=TraesCS7A02G473600;cds=CDS_OK;mapping=fullPerfectMatch
Chr7A	IWGSC_v2.1	gene	673396171	673398452	30	-	.	TraesCS7A03G1147700	carbohydrate binding	ID=TraesCS7A03G1147700;primconf=HC;Name=TraesCS7A03G1147700;previous_id=TraesCS7A02G473700;cds=CDS_OK;mapping=fullMatchWithMissmatches
Chr7A	IWGSC_v2.1	gene	673404583	673407237	52	+	.	TraesCS7A03G1147800	protein binding	ID=TraesCS7A03G1147800;primconf=HC;Name=TraesCS7A03G1147800;previous_id=TraesCS7A02G473800;cds=CDS_OK;mapping=fullPerfectMatch
Chr7A	IWGSC_v2.1	gene	673514908	673518923	51	+	.	TraesCS7A03G1148400	Phosphoglycerate kinase, conserved site	ID=TraesCS7A03G1148400;primconf=HC;Name=TraesCS7A03G1148400;previous_id=TraesCS7A02G473900;cds=CDS_OK;mapping=fullPerfectMatch
Chr7A	IWGSC_v2.1	gene	673552389	673554919	57	-	.	TraesCS7A03G1148500		ID=TraesCS7A03G1148500;primconf=HC;Name=TraesCS7A03G1148500;previous_id=TraesCS7A02G474000;cds=CDS_OK;mapping=fullPerfectMatch
Chr7A	IWGSC_v2.1	gene	673637851	673640285	35	-	.	TraesCS7A03G1148700	SKP1/BTB/POZ domain	ID=TraesCS7A03G1148700;primconf=HC;Name=TraesCS7A03G1148700;previous_id=TraesCS7A02G474100;cds=CDS_OK;mapping=fullPerfectMatch
Chr7A	IWGSC_v2.1	gene	673727496	673729317	62	+	.	TraesCS7A03G1149100	tr|W5HA39|W5HA39_WHEAT	ID=TraesCS7A03G1149100;primconf=HC;Name=TraesCS7A03G1149100;previous_id=TraesCS7A02G474200;cds=CDS_OK;mapping=fullPerfectMatch
Chr7A	IWGSC_v2.1	gene	673736115	673737161	33	-	.	TraesCS7A03G1149200	tr|Q7XEC2|Q7XEC2_ORYSJ	ID=TraesCS7A03G1149200;primconf=HC;Name=TraesCS7A03G1149200;previous_id=TraesCS7A02G474300;cds=CDS_OK;mapping=fullPerfectMatch
Chr7A	IWGSC_v2.1	gene	673770587	673772182	62	+	.	TraesCS7A03G1149300	Peroxidase	ID=TraesCS7A03G1149300;primconf=HC;Name=TraesCS7A03G1149300;previous_id=TraesCS7A02G474400;cds=CDS_OK;mapping=fullPerfectMatch
Chr7A	IWGSC_v2.1	gene	673775800	673776197	40	-	.	TraesCS7A03G1149400	BTB/POZ domain containing protein, expressed	ID=TraesCS7A03G1149400;primconf=HC;Name=TraesCS7A03G1149400;previous_id=TraesCS7A02G474500;cds=CDS_OK;mapping=fullPerfectMatch
Chr7A	IWGSC_v2.1	gene	673777354	673779857	58	-	.	TraesCS7A03G1149500	HIT-like domain	ID=TraesCS7A03G1149500;primconf=HC;Name=TraesCS7A03G1149500;previous_id=TraesCS7A02G474600;cds=CDS_OK;mapping=fullPerfectMatch
Chr7A	IWGSC_v2.1	gene	673781805	673783468	62	+	.	TraesCS7A03G1149600	GDSL esterase/lipase	ID=TraesCS7A03G1149600;primconf=HC;Name=TraesCS7A03G1149600;previous_id=TraesCS7A02G474700;cds=CDS_OK;mapping=fullPerfectMatch
Chr7A	IWGSC_v2.1	gene	674163972	674167591	41	+	.	TraesCS7A03G1150100	Histone-like transcription factor (CBF/NF-Y) and archaeal histone	ID=TraesCS7A03G1150100;primconf=HC;Name=TraesCS7A03G1150100;previous_id=TraesCS7A02G474800;cds=CDS_OK;mapping=fullMatchWithMissmatches
Chr7A	IWGSC_v2.1	gene	674174096	674180001	27	-	.	TraesCS7A03G1150200	protein dimerization activity	ID=TraesCS7A03G1150200;primconf=HC;Name=TraesCS7A03G1150200;previous_id=TraesCS7A02G474900;cds=CDS_OK;mapping=fullPerfectMatch
Chr7A	IWGSC_v2.1	gene	674234984	674241877	37	-	.	TraesCS7A03G1150400	MADS-box transcription factor	ID=TraesCS7A03G1150400;primconf=HC;Name=TraesCS7A03G1150400;previous_id=TraesCS7A02G475000;cds=CDS_OK;mapping=fullMatchWithMissmatches
Chr7A	IWGSC_v2.1	gene	674243404	674244324	39	-	.	TraesCS7A03G1150700		ID=TraesCS7A03G1150700;primconf=HC;Name=TraesCS7A03G1150700;previous_id=TraesCS7A02G475100;cds=CDS_OK;mapping=fullPerfectMatch
Chr7A	IWGSC_v2.1	gene	674262046	674263119	30	-	.	TraesCS7A03G1150900		ID=TraesCS7A03G1150900;primconf=HC;Name=TraesCS7A03G1150900;previous_id=TraesCS7A02G475200;cds=CDS_OK;mapping=fullPerfectMatch
Chr7A	IWGSC_v2.1	gene	674280542	674280931	41	-	.	TraesCS7A03G1151100		ID=TraesCS7A03G1151100;primconf=HC;Name=TraesCS7A03G1151100;previous_id=TraesCS7A02G475300;cds=CDS_OK;mapping=fullPerfectMatch
Chr7A	IWGSC_v2.1	gene	674523694	674533533	53	+	.	TraesCS7A03G1151600	Histone-like transcription factor (CBF/NF-Y) and archaeal histone	ID=TraesCS7A03G1151600;primconf=HC;Name=TraesCS7A03G1151600;previous_id=TraesCS7A02G475400;cds=CDS_OK;mapping=fullPerfectMatch
Chr7A	IWGSC_v2.1	gene	674549382	674550993	41	+	.	TraesCS7A03G1152000		ID=TraesCS7A03G1152000;primconf=HC;Name=TraesCS7A03G1152000;previous_id=TraesCS7A02G475500;cds=CDS_OK;mapping=fullPerfectMatch
Chr7A	IWGSC_v2.1	gene	675172254	675173452	46	-	.	TraesCS7A03G1152200	Auxin response factor	ID=TraesCS7A03G1152200;primconf=HC;Name=TraesCS7A03G1152200;previous_id=TraesCS7A02G475600;cds=CDS_OK;mapping=fullPerfectMatch
Chr7A	IWGSC_v2.1	gene	675326603	675328106	53	-	.	TraesCS7A03G1152300	Auxin response factor	ID=TraesCS7A03G1152300;primconf=HC;Name=TraesCS7A03G1152300;previous_id=TraesCS7A02G475700;cds=CDS_OK;mapping=fullPerfectMatch
Chr7A	IWGSC_v2.1	gene	675354956	675355348	28	+	.	TraesCS7A03G1152500		ID=TraesCS7A03G1152500;primconf=HC;Name=TraesCS7A03G1152500;previous_id=TraesCS7A02G475800;cds=CDS_OK;mapping=fullPerfectMatch
Chr7A	IWGSC_v2.1	gene	675362937	675363656	42	-	.	TraesCS7A03G1152900		ID=TraesCS7A03G1152900;primconf=HC;Name=TraesCS7A03G1152900;previous_id=TraesCS7A02G475900;cds=CDS_OK;mapping=fullPerfectMatch
Chr7A	IWGSC_v2.1	gene	675364833	675365639	37	+	.	TraesCS7A03G1153100		ID=TraesCS7A03G1153100;primconf=HC;Name=TraesCS7A03G1153100;previous_id=TraesCS7A02G476000;cds=CDS_OK;mapping=fullPerfectMatch
Chr7A	IWGSC_v2.1	gene	675366222	675367741	26	+	.	TraesCS7A03G1153200		ID=TraesCS7A03G1153200;primconf=HC;Name=TraesCS7A03G1153200;previous_id=TraesCS7A02G476100;cds=CDS_OK;mapping=fullPerfectMatch
Chr7A	IWGSC_v2.1	gene	675374304	675374924	33	+	.	TraesCS7A03G1153300		ID=TraesCS7A03G1153300;primconf=HC;Name=TraesCS7A03G1153300;previous_id=TraesCS7A02G476200;cds=CDS_OK;mapping=fullPerfectMatch
Chr7A	IWGSC_v2.1	gene	675393700	675394320	50	-	.	TraesCS7A03G1153600		ID=TraesCS7A03G1153600;primconf=HC;Name=TraesCS7A03G1153600;previous_id=TraesCS7A02G476300;cds=CDS_OK;mapping=fullPerfectMatch
Chr7A	IWGSC_v2.1	gene	675403980	675405239	26	-	.	TraesCS7A03G1153700		ID=TraesCS7A03G1153700;primconf=HC;Name=TraesCS7A03G1153700;previous_id=TraesCS7A02G476400;cds=CDS_OK;mapping=fullPerfectMatch
Chr7A	IWGSC_v2.1	gene	675405362	675408226	50	-	.	TraesCS7A03G1153800	Nucleic acid-binding, OB-fold	ID=TraesCS7A03G1153800;primconf=HC;Name=TraesCS7A03G1153800;previous_id=TraesCS7A02G476500;cds=CDS_OK;mapping=fullPerfectMatch
Chr7A	IWGSC_v2.1	gene	675407968	675408549	43	+	.	TraesCS7A03G1154000		ID=TraesCS7A03G1154000;primconf=HC;Name=TraesCS7A03G1154000;previous_id=TraesCS7A02G476600;cds=CDS_OK;mapping=fullPerfectMatch
Chr7A	IWGSC_v2.1	gene	675415359	675419037	58	-	.	TraesCS7A03G1154300	tr|B9SUC9|B9SUC9_RICCO	ID=TraesCS7A03G1154300;primconf=HC;Name=TraesCS7A03G1154300;previous_id=TraesCS7A02G476700;cds=CDS_OK;mapping=fullPerfectMatch
Chr7A	IWGSC_v2.1	gene	675446847	675449633	46	-	.	TraesCS7A03G1154400	Leucine-rich repeat	ID=TraesCS7A03G1154400;primconf=HC;Name=TraesCS7A03G1154400;previous_id=TraesCS7A02G476800;cds=CDS_OK;mapping=fullPerfectMatch
Chr7A	IWGSC_v2.1	gene	675458013	675458333	37	-	.	TraesCS7A03G1154500		ID=TraesCS7A03G1154500;primconf=HC;Name=TraesCS7A03G1154500;previous_id=TraesCS7A02G476900;cds=CDS_OK;mapping=fullPerfectMatch
Chr7A	IWGSC_v2.1	gene	675481901	675482806	38	-	.	TraesCS7A03G1154700		ID=TraesCS7A03G1154700;primconf=HC;Name=TraesCS7A03G1154700;previous_id=TraesCS7A02G477000;cds=CDS_OK;mapping=fullPerfectMatch
Chr7A	IWGSC_v2.1	gene	675538601	675540168	62	-	.	TraesCS7A03G1155100	peroxidase activity	ID=TraesCS7A03G1155100;primconf=HC;Name=TraesCS7A03G1155100;previous_id=TraesCS7A02G477100;cds=CDS_OK;mapping=fullPerfectMatch
Chr7A	IWGSC_v2.1	gene	675548996	675550513	32	-	.	TraesCS7A03G1155200		ID=TraesCS7A03G1155200;primconf=HC;Name=TraesCS7A03G1155200;previous_id=TraesCS7A02G477200;cds=CDS_OK;mapping=fullPerfectMatch
Chr7A	IWGSC_v2.1	gene	675552390	675555689	47	-	.	TraesCS7A03G1155300	ubiquitin-ubiquitin ligase activity	ID=TraesCS7A03G1155300;primconf=HC;Name=TraesCS7A03G1155300;previous_id=TraesCS7A02G477300;cds=CDS_OK;mapping=fullPerfectMatch
Chr7A	IWGSC_v2.1	gene	675665549	675668509	52	-	.	TraesCS7A03G1155500	EamA domain	ID=TraesCS7A03G1155500;primconf=HC;Name=TraesCS7A03G1155500;previous_id=TraesCS7A02G477400;cds=CDS_OK;mapping=fullPerfectMatch
Chr7A	IWGSC_v2.1	gene	675711605	675717300	60	-	.	TraesCS7A03G1155600	WAT1-related protein	ID=TraesCS7A03G1155600;primconf=HC;Name=TraesCS7A03G1155600;previous_id=TraesCS7A02G477500;cds=CDS_OK;mapping=fullPerfectMatch
Chr7A	IWGSC_v2.1	gene	675784183	675785494	42	+	.	TraesCS7A03G1156200		ID=TraesCS7A03G1156200;primconf=HC;Name=TraesCS7A03G1156200;previous_id=TraesCS7A02G477700;cds=CDS_OK;mapping=fullPerfectMatch
Chr7A	IWGSC_v2.1	gene	675795318	675795632	41	+	.	TraesCS7A03G1156500		ID=TraesCS7A03G1156500;primconf=HC;Name=TraesCS7A03G1156500;previous_id=TraesCS7A02G477800;cds=CDS_OK;mapping=fullPerfectMatch
Chr7A	IWGSC_v2.1	gene	675812791	675814197	62	-	.	TraesCS7A03G1156600	Glutathione S-transferase, C-terminal-like	ID=TraesCS7A03G1156600;primconf=HC;Name=TraesCS7A03G1156600;previous_id=TraesCS7A02G477900;cds=CDS_OK;mapping=fullPerfectMatch
Chr7A	IWGSC_v2.1	gene	675899300	675904244	52	+	.	TraesCS7A03G1156700	UDP-glucoronosyl and UDP-glucosyl transferase	ID=TraesCS7A03G1156700;primconf=HC;Name=TraesCS7A03G1156700;previous_id=TraesCS7A02G478000;cds=CDS_OK;mapping=fullPerfectMatch
Chr7A	IWGSC_v2.1	gene	676005498	676010876	60	+	.	TraesCS7A03G1157800	Glyceraldehyde-3-phosphate dehydrogenase, type I	ID=TraesCS7A03G1157800;primconf=HC;Name=TraesCS7A03G1157800;previous_id=TraesCS7A02G478100;cds=CDS_OK;mapping=fullPerfectMatch
Chr7A	IWGSC_v2.1	gene	676012582	676013485	48	-	.	TraesCS7A03G1157900	Ring finger domain	ID=TraesCS7A03G1157900;primconf=HC;Name=TraesCS7A03G1157900;previous_id=TraesCS7A02G478200;cds=CDS_OK;mapping=fullPerfectMatch
Chr7A	IWGSC_v2.1	gene	676015457	676020475	.	-	.	TraesCS7A03G1158000	Leucine-rich repeat domain, L domain-like	ID=TraesCS7A03G1158000;Name=TraesCS7A03G1158000;last_modification=2017-02-27T07:59:09;derived_from=TraesCS7A01G478300,TraesCS7A01G478400,BST_expressed_pseudo_chr7A_nlr_181;name=BST_expressed_pseudo_chr7A_nlr_181;manually_curated=yes;curating_team=IWGSC_steuernb;cds=CDS_OK;mapping=fullPerfectMatch;previous_id=TraesCS7A02G478300
Chr7A	IWGSC_v2.1	gene	676038942	676051601	.	-	.	TraesCS7A03G1158100	P-loop containing nucleoside triphosphate hydrolase	ID=TraesCS7A03G1158100;Name=TraesCS7A03G1158100;cds=CDS_OK;mapping=GMAP_ON_TARGET;previous_id=TraesCS7A02G478500
Chr7A	IWGSC_v2.1	gene	676059766	676069182	61	-	.	TraesCS7A03G1158400		ID=TraesCS7A03G1158400;primconf=HC;Name=TraesCS7A03G1158400;previous_id=TraesCS7A02G478600;cds=CDS_OK;mapping=fullPerfectMatch
Chr7A	IWGSC_v2.1	gene	676075948	676076880	60	-	.	TraesCS7A03G1158600		ID=TraesCS7A03G1158600;primconf=HC;Name=TraesCS7A03G1158600;previous_id=TraesCS7A02G478700;cds=CDS_OK;mapping=fullPerfectMatch
Chr7A	IWGSC_v2.1	gene	676091759	676093193	55	+	.	TraesCS7A03G1158700		ID=TraesCS7A03G1158700;primconf=HC;Name=TraesCS7A03G1158700;previous_id=TraesCS7A02G478800;cds=CDS_OK;mapping=fullPerfectMatch
Chr7A	IWGSC_v2.1	gene	676112812	676115261	38	-	.	TraesCS7A03G1158900		ID=TraesCS7A03G1158900;primconf=HC;Name=TraesCS7A03G1158900;previous_id=TraesCS7A02G478900;cds=CDS_OK;mapping=fullPerfectMatch
Chr7A			676342791						M1008272
